# Supplementary material for: Functional characterisation of missense ceruloplasmin variants and real-world prevalence assessment of Aceruloplasminemia using population data
Source: eBioMedicine. 2025 Mar 4;113:105625. doi: 10.1016/j.ebiom.2025.105625 (PMC11927744; doi:10.1016/j.ebiom.2025.105625)
Supplement: Supplementary Table S1 [file mmc3.xlsx]

## Sheet: 67 gnomAD
	Protein Consequence	Binding site - ACP association	Protein consequence without signal peptide
p.Ile28Ser	p.I28S	same AA ACP different mut	I9S
p.Asp77His	p.D77H	ACP	D58H
p.Asp77Asn	p.D77N	same AA ACP different mut	D58N
p.Asp77Val	p.D77V	same AA ACP different mut	D58V
p.His120Gln	p.H120Q	Cu site 1	H101Q
p.His122Arg	p.H122R	Cu site 2	H103R
p.Gln165Lys	p.Q165K	same AA ACP different mut	Q146K
p.Cys174Ser	p.C174S	disulfur bridge	C155S
p.His180Asn	p.H180N	Cu site 2	H161N
p.Ile183Thr	p.I183T	ACP - ClinVar-P	I164T
p.Ile183Ser	p.I183S	same AA ACP different mut	I164S
p.Ile183Val	p.I183V	same AA ACP different mut	I164V
p.Gly195Arg	p.G195R	ACP	G176R
p.Pro196His	p.P196H	same AA ACP different mut	P177H
p.Pro196Leu	p.P196L	same AA ACP different mut	P177L
p.Pro196Ser	p.P196S	same AA ACP different mut	P177S
p.Cys200Tyr	p.C200Y	disulfur bridge	C181Y
p.Val219Glu	p.V219E	ACP	V200E
p.Cys276Arg	p.C276R	disulfur bridge	C257R
p.Trp283Arg	p.W283R	same AA ACP different mut	W264R
p.His295Tyr	p.H295Y	Cu site 4	H276Y
p.His295Arg	p.H295R	Cu site 4	H276R
p.Cys338Ser	p.C338S	Cu site 4 - ACP	C319S
p.His343Tyr	p.H343Y	Cu site 4	H324Y
p.His343Arg	p.H343R	Cu site 4	H324R
p.Ala350Asp	p.A350D	ACP	A331D
p.Ala350Thr	p.A350T	same AA ACP different mut	A331T
p.Cys357Tyr	p.C357Y	disulfur bridge	C338Y
p.Tyr375His	p.Y375H	ACP	Y356H
p.Tyr375Phe	p.Y375F	same AA ACP different mut	Y356F
p.Pro477Leu	p.P477L	ACP	P458L
p.Pro477Thr	p.P477T	same AA ACP different mut	P458T
p.Cys534Tyr	p.C534Y	disulfur bridge	C515Y
p.Gly555Glu	p.G555E	ACP	G536E
p.Gly555Ala	p.G555A	same AA ACP different mut	G536A
p.Met557Thr	p.M557T	same AA ACP different mut	M538T
p.Met557Leu	p.M557L	same AA ACP different mut	M538L
p.Cys560Phe	p.C560F	ACP - disulfur bridge	C541F
p.Glu616Lys	p.E616K	Iron binding site	E597K
p.His621Tyr	p.H621Y	Iron binding site	H602Y
p.His621Pro	p.H621P	Iron binding site	H602P
p.Gly625Arg	p.G625R	same AA ACP different mut	G606R
p.Cys637Tyr	p.C637Y	disulfur bridge	C618Y
p.Gly650Arg	p.G650R	ACP	G631R
p.His656Arg	p.H656R	Cu site 5	H637R
p.Asp703Gly	p.D703G	Iron binding site	D684G
p.Asp703His	p.D703H	Iron binding site	D684H
p.Gly708Ser	p.G708S	ACP	G689S
p.Met709Thr	p.M709T	Cu site 5	M690T
p.Cys718Arg	p.C718R	disulfur bridge	C699R
p.Arg720Trp	p.R720W	ACP	R701W
p.Arg720Gln	p.R720Q	same AA ACP different mut	R701Q
p.Cys874Tyr	p.C874Y	disulfur bridge	C855Y
p.Cys874Arg	p.C874R	disulfur bridge	C855R
p.Gly895Ala	p.G895A	ACP	G876A
p.Cys900Arg	p.C900R	disulfur bridge	C881R
p.Glu954Gln	p.E954Q	Iron binding site	E935Q
p.Met985Ile	p.M985I	same AA ACP different mut	M966I
p.Gly988Arg	p.G988R	same AA ACP different mut	G969R
p.Glu990Asp	p.E990D	Iron binding site	E971D
p.Ile991Thr	p.I991T	ACP	I972T
p.His997Arg	p.H997R	Cu site 1	H978R
p.His999Gln	p.H999Q	Cu site 3	H980Q
p.Cys1040Ser	p.C1040S	Cu site 6	C1021S
p.His1041Arg	p.H1041R	Cu site 2	H1022R
p.Asp1044Asn	p.D1044N	Iron binding site	D1025N
p.Asp1044Glu	p.D1044E	Iron binding site	D1025E

## Sheet: ACP variants or ClinVar only
	Protein Consequence	Binding site - ACP association	Protein consequence without signal peptide
p.Ile28Phe	p.I28F	ACP	I9F
p.Gln165Glu	p.Q165E	ACP - ClinVar-P	Q146E
p.Pro196Arg	p.P196R	ACP - ClinVar-P	P177R
p.Phe217Ser	p.F217S	ACP - ClinVar-P	F198S
p.Trp283Ser	p.W283S	ACP	W264S
p.Met557Arg	p.M557R	ACP	M538R
p.Gly625Glu	p.G625E	ACP - ClinVar-P	G606E
p.Gln711Lys	p.Q711K	ACP - ClinVar-P	Q692K
p.Gly892Glu	p.G892E	ACP - ClinVar-P	G873E
p.Leu919Pro	p.L919P	ACP - ClinVar-P	L900P
p.Glu954Lys	p.E954K	Iron binding site	E935K
p.Met985Val	p.M985V	ACP - ClinVar-P	M966V
p.Gly988Ser	p.G988S	ACP	G969S
p.His997Gln	p.H997Q	ACP - Cu site 1	H978Q
p.Cys1040Arg	p.C1040R	ClinVar-Cu site 6	C1021R
p.His1041Gln	p.H1041Q	ClinVar-Cu site 2	H1022Q
p.Arg310Gly	p.R310G	ClinVar-LikelyP	R291G
