# Supplementary material for: Functional characterisation of missense ceruloplasmin variants and real-world prevalence assessment of Aceruloplasminemia using population data
Source: eBioMedicine. 2025 Mar 4;113:105625. doi: 10.1016/j.ebiom.2025.105625 (PMC11927744; doi:10.1016/j.ebiom.2025.105625)
Supplement: Supplementary Table S2 [file mmc4.xlsx]

## Sheet: AlphaFold vs 4ENZ
ALPHAFOLD
		DDMut		DynaMut2		DUET		PremPS
Protein Consequence	Protein consequence without signal peptide	prediction	Effect	prediction	Effect	prediction	Effect	prediction	Effect
p.Asp77His	D58H	-1.05	Destabilizing	0.53	Stabilizing	0.318 kcal/mol	Stabilizing	1.14	Destabilizing
p.Cys338Ser	C319S	-1.73	Destabilizing	-1.97	Destabilizing	-2.098 kcal/mol	Destabilizing	1.79	Destabilizing
p.His343Tyr	H324Y	-0.05	Stabilizing	0.5	Stabilizing	0.182 kcal/mol	Stabilizing	1.05	Destabilizing
p.Ala350Asp	A331D	-1.5	Destabilizing	-0.7	Destabilizing	-1.463 kcal/mol	Destabilizing	1.53	Destabilizing
p.Gly650Arg	G631R	-0.16	Destabilizing	-1.18	Destabilizing	-1.259 kcal/mol	Destabilizing	1.43	Destabilizing
p.His656Arg	H637R	-1.04	Destabilizing	-1.73	Destabilizing	-1.722 kcal/mol	Destabilizing	1.42	Destabilizing
p.Asp703Gly	D684G	-0.71	Destabilizing	0.18	Stabilizing	0.121 kcal/mol	Stabilizing	0.72	Destabilizing
p.Gly708Ser	G689S	-1.58	Destabilizing	-1.34	Destabilizing	-2.217 kcal/mol	Destabilizing	1.37	Destabilizing
p.Gly895Ala	G876A	-0.28	Destabilizing	-0.2	Destabilizing	0.134 kcal/mol	Stabilizing	1.51	Destabilizing
p.Gly988Ser	G969S	-0.75	Destabilizing	-1.53	Destabilizing	-2.254 kcal/mol	Destabilizing	1.37	Destabilizing
p.Glu990Asp	E971D	0.02	Stabilizing	-0.9	Destabilizing	-1.27 kcal/mol	Destabilizing	0.57	Destabilizing
p.Asp1044Asn	D1025N	-0.11	Destabilizing	-1.37	Destabilizing	-1.664 kcal/mol	Destabilizing	0.78	Destabilizing
4ENZ
		DDMut		DynaMut2		DUET		PremPS		PoPMuSiC
Protein Consequence	Protein consequence without signal peptide	prediction	Effect	prediction	Effect	prediction	Effect	prediction	Effect	prediction	Effect
p.Asp77His	D58H	-0.77	Destabilizing	0.61	Stabilizing	0.322	Stabilizing	1.19	Destabilizing	0.20	Destabilizing
p.Cys338Ser	C319S	-3.24	Destabilizing	-1.91	Destabilizing	-2227	Destabilizing	1.87	Destabilizing	2.40	Destabilizing
p.His343Tyr	H324Y	0.26	Stabilizing	0.62	Stabilizing	0.177	Stabilizing	1.05	Destabilizing	-0.20	Stabilizing
p.Ala350Asp	A331D	-2.41	Destabilizing	-0.7	Destabilizing	-1464	Destabilizing	1.62	Destabilizing	2.64	Destabilizing
p.Gly650Arg	G631R	-1.59	Destabilizing	-1.15	Destabilizing	-1.45	Destabilizing	1.46	Destabilizing	2.46	Destabilizing
p.His656Arg	H637R	-2.13	Destabilizing	-1.73	Destabilizing	-1892	Destabilizing	1.57	Destabilizing	1.27	Destabilizing
p.Asp703Gly	D684G	-0.28	Destabilizing	0.35	Stabilizing	0.265	Stabilizing	0.74	Destabilizing	0.88	Destabilizing
p.Gly708Ser	G689S	-1.56	Destabilizing	-1.52	Destabilizing	-2168	Destabilizing	1.46	Destabilizing	2.36	Destabilizing
p.Gly895Ala	G876A	-1.17	Destabilizing	0.4	Stabilizing	0.132	Stabilizing	1.39	Destabilizing	0.23	Destabilizing
p.Gly988Ser	G969S	-0.41	Destabilizing	-1.31	Destabilizing	-2185	Destabilizing	1.33	Destabilizing	2.19	Destabilizing
p.Glu990Asp	E971D	0.06	Stabilizing	-0.9	Destabilizing	-1081	Destabilizing	0.58	Destabilizing	0.51	Destabilizing
p.Asp1044Asn	D1025N	0.28	Stabilizing	-1.38	Destabilizing	-1579	Destabilizing	0.81	Destabilizing	0.41	Destabilizing

## Sheet: Validation 20 variants
4ENZ
		DDMut		DynaMut2		DUET		PremPS		PoPMuSiC
Protein Consequence	Protein consequence without signal peptide	prediction	Effect	prediction	Effect	prediction	Effect	prediction	Effect	prediction	Effect	Predicted Y/N	True Y/N
p.Asp77His	D58H	-0.77	Destabilizing	0.61	Stabilizing	0.322	Stabilizing	1.19	Destabilizing	0.20	Destabilizing	N	Y
p.Cys338Ser	C319S	-3.24	Destabilizing	-1.91	Destabilizing	-2227	Destabilizing	1.87	Destabilizing	2.40	Destabilizing	Y	Y
p.His343Tyr	H324Y	0.26	Stabilizing	0.62	Stabilizing	0.177	Stabilizing	1.05	Destabilizing	-0.20	Stabilizing	N	Y
p.Ala350Asp	A331D	-2.41	Destabilizing	-0.7	Destabilizing	-1464	Destabilizing	1.62	Destabilizing	2.64	Destabilizing	Y	Y
p.Gly650Arg	G631R	-1.59	Destabilizing	-1.15	Destabilizing	-1.45	Destabilizing	1.46	Destabilizing	2.46	Destabilizing	Y	Y
p.His656Arg	H637R	-2.13	Destabilizing	-1.73	Destabilizing	-1892	Destabilizing	1.57	Destabilizing	1.27	Destabilizing	Y	Y
p.Asp703Gly	D684G	-0.28	Destabilizing	0.35	Stabilizing	0.265	Stabilizing	0.74	Destabilizing	0.88	Destabilizing	N	N
p.Gly708Ser	G689S	-1.56	Destabilizing	-1.52	Destabilizing	-2168	Destabilizing	1.46	Destabilizing	2.36	Destabilizing	Y	Y
p.Gly895Ala	G876A	-1.17	Destabilizing	0.4	Stabilizing	0.132	Stabilizing	1.39	Destabilizing	0.23	Destabilizing	N	N
p.Gly988Ser	G969S	-0.41	Destabilizing	-1.31	Destabilizing	-2185	Destabilizing	1.33	Destabilizing	2.19	Destabilizing	Y	Y
p.Glu990Asp	E971D	0.06	Stabilizing	-0.9	Destabilizing	-1081	Destabilizing	0.58	Destabilizing	0.51	Destabilizing	N	N
p.Asp1044Asn	D1025N	0.28	Stabilizing	-1.38	Destabilizing	-1579	Destabilizing	0.81	Destabilizing	0.41	Destabilizing	N	N
p.Gln165Glu	Q146E	0.79	Stabilizing	-0.17	Destabilizing	-1.62	Destabilizing	0.83	Destabilizing	1.09	Destabilizing	N	Y
p.Pro196Arg	P177R	-0.64	Destabilizing	-0.95	Destabilizing	-1585	Destabilizing	1.57	Destabilizing	0.04	Destabilizing	Y	Y
p.Phe217Ser	F198S	-2.67	Destabilizing	-3.56	Destabilizing	-3419	Destabilizing	2.53	Destabilizing	3.82	Destabilizing	Y	Y
p.Gly625Glu	G606E	-1.94	Destabilizing	-0.94	Destabilizing	-1436	Destabilizing	1.42	Destabilizing	3.59	Destabilizing	Y	Y
p.Gln711Lys	Q692K	-0.74	Destabilizing	-0.79	Destabilizing	-1279	Destabilizing	0.83	Destabilizing	1.54	Destabilizing	Y	Y
p.Gly892Glu	G873E	-2.41	Destabilizing	-0.71	Destabilizing	-1.19	Destabilizing	1.96	Destabilizing	3.34	Destabilizing	Y	Y
p.Leu919Pro	L900P	-3.67	Destabilizing	-1.84	Destabilizing	-2251	Destabilizing	2.39	Destabilizing	4.63	Destabilizing	Y	Y
p.Met985Val	M966V	-1.84	Destabilizing	-2.17	Destabilizing	-0.839	Destabilizing	0.51	Destabilizing	0.32	Destabilizing	Y	Y
ClinVar-P
