# Supplementary material for: Functional characterisation of missense ceruloplasmin variants and real-world prevalence assessment of Aceruloplasminemia using population data
Source: eBioMedicine. 2025 Mar 4;113:105625. doi: 10.1016/j.ebiom.2025.105625 (PMC11927744; doi:10.1016/j.ebiom.2025.105625)
Supplement: Supplementary Table S3 [file mmc5.xlsx]

## Sheet: gnomAD
		DDMut		DynaMut2		DUET		PremPS		PoPMuSiC
Protein Consequence	Protein consequence without signal peptide	prediction	Effect	prediction	Effect	prediction	Effect	prediction	Effect	prediction	Effect	Y/N
p.I28S	I9S	-4.03	Destabilizing	-3.57	Destabilizing	-3664	Destabilizing	2.42	Destabilizing	3.70	Destabilizing	Y
p.D77H	D58H	-0.77	Destabilizing	0.61	Stabilizing	0.322	Stabilizing	1.19	Destabilizing	0.20	Destabilizing
p.D77N	D58N	0.07	Stabilizing	-0.35	Destabilizing	-0.602	Destabilizing	1.11	Destabilizing	0.24	Destabilizing
p.D77V	D58V	-0.67	Destabilizing	0.57	Stabilizing	0.943	Stabilizing	0.85	Destabilizing	0.26	Destabilizing
p.H120Q	H101Q	-0.75	Destabilizing	-2.24	Destabilizing	-1649	Destabilizing	1.49	Destabilizing	2.19	Destabilizing	Y
p.H122R	H103R	-2.12	Destabilizing	-1.52	Destabilizing	-1946	Destabilizing	1.4	Destabilizing	1.18	Destabilizing	Y
p.Q165K	Q146K	0.81	Stabilizing	0.56	Stabilizing	0.82	Stabilizing	0.77	Destabilizing	0.96	Destabilizing
p.C174S	C155S	-4.12	Destabilizing	-1.84	Destabilizing	-3031	Destabilizing	1.73	Destabilizing	2.09	Destabilizing	Y
p.H180N	H161N	-1.25	Destabilizing	-1.94	Destabilizing	-2115	Destabilizing	1.97	Destabilizing	2.40	Destabilizing	Y
p.I183T	I164T	-0.97	Destabilizing	-2.36	Destabilizing	-2.54	Destabilizing	2.09	Destabilizing	1.64	Destabilizing	Y
p.I183S	I164S	-1.34	Destabilizing	-2.79	Destabilizing	-2958	Destabilizing	2.08	Destabilizing	2.13	Destabilizing	Y
p.I183V	I164V	0.15	Stabilizing	-1.31	Destabilizing	-1973	Destabilizing	0.71	Destabilizing	1.13	Destabilizing	Y
p.G195R	G176R	-1.59	Destabilizing	-0.64	Destabilizing	-0.826	Destabilizing	1.54	Destabilizing	1.06	Destabilizing	Y
p.P196H	P177H	-2.92	Destabilizing	-1.26	Destabilizing	-2086	Destabilizing	1.28	Destabilizing	-0.46	Stabilizing	Y
p.P196L	P177L	-0.63	Destabilizing	-0.08	Destabilizing	0.554	Stabilizing	0.95	Destabilizing	-2.12	Stabilizing
p.P196S	P177S	-2.06	Destabilizing	-3.35	Destabilizing	-2611	Destabilizing	1.47	Destabilizing	0.37	Destabilizing	Y
p.C200Y	C181Y	-4.21	Destabilizing	-1.32	Destabilizing	-1414	Destabilizing	1.25	Destabilizing	1.93	Destabilizing	Y
p.V219E	V200E	-3.0	Destabilizing	-1.76	Destabilizing	-2891	Destabilizing	2.39	Destabilizing	4.44	Destabilizing	Y
p.C276R	C257R	-2.56	Destabilizing	-0.08	Destabilizing	-0.134	Destabilizing	0.99	Destabilizing	0.73	Destabilizing
p.W283R	W264R	-4.04	Destabilizing	-2.77	Destabilizing	-2004	Destabilizing	2.15	Destabilizing	4.04	Destabilizing	Y
p.H295Y	H276Y	0.17	Stabilizing	0.5	Stabilizing	0.114	Stabilizing	0.61	Destabilizing	-0.24	Stabilizing
p.H295R	H276R	-1.42	Destabilizing	-1.51	Destabilizing	-1676	Destabilizing	1.52	Destabilizing	1.58	Destabilizing	Y
p.C338S	C319S	-3.24	Destabilizing	-1.91	Destabilizing	-2227	Destabilizing	1.87	Destabilizing	2.40	Destabilizing	Y
p.H343Y	H324Y	0.26	Stabilizing	0.62	Stabilizing	0.177	Stabilizing	1.05	Destabilizing	-0.20	Stabilizing
p.H343R	H324R	-1.85	Destabilizing	-1.62	Destabilizing	-1885	Destabilizing	1.45	Destabilizing	1.14	Destabilizing	Y
p.A350D	A331D	-2.41	Destabilizing	-0.7	Destabilizing	-1464	Destabilizing	1.62	Destabilizing	2.64	Destabilizing	Y
p.A350T	A331T	-1.38	Destabilizing	-0.98	Destabilizing	-1195	Destabilizing	1.02	Destabilizing	0.66	Destabilizing	Y
p.C357Y	C338Y	-2.36	Destabilizing	-0.54	Destabilizing	-0.14	Destabilizing	1.05	Destabilizing	0.85	Destabilizing	Y
p.Y375H	Y356H	-1.72	Destabilizing	-1.66	Destabilizing	-1605	Destabilizing	1.64	Destabilizing	1.28	Destabilizing	Y
p.Y375F	Y356F	-0.48	Destabilizing	-0.95	Destabilizing	-0.959	Destabilizing	0.35	Destabilizing	0.68	Destabilizing	Y
p.P477L	P458L	-1.96	Destabilizing	0.0		0.73	Stabilizing	1.11	Destabilizing	-1.49	Stabilizing
p.P477T	P458T	-2.87	Destabilizing	-1.93	Destabilizing	-1407	Destabilizing	1.52	Destabilizing	-0.26	Stabilizing	Y
p.C534Y	C515Y	-4.84	Destabilizing	-0.97	Destabilizing	-1466	Destabilizing	1.51	Destabilizing	1.13	Destabilizing	Y
p.G555E	G536E	-2.08	Destabilizing	-0.78	Destabilizing	-1515	Destabilizing	1.41	Destabilizing	2.96	Destabilizing	Y
p.G555A	G536A	-0.86	Destabilizing	0.3	Stabilizing	0.117	Stabilizing	1.89	Destabilizing	0.44	Destabilizing
p.M557T	M538T	-2.32	Destabilizing	-2.44	Destabilizing	-2243	Destabilizing	-0.67	Stabilizing	2.34	Destabilizing	Y
p.M557L	M538L	-0.55	Destabilizing	-0.79	Destabilizing	-0.401	Destabilizing	1.34	Destabilizing	0.99	Destabilizing	Y
p.C560F	C541F	-4.72	Destabilizing	-1.36	Destabilizing	-1215	Destabilizing	1.82	Destabilizing	1.60	Destabilizing	Y
p.E616K	E597K	0.27	Stabilizing	-0.11	Destabilizing	-0.607	Destabilizing	0.31	Destabilizing	0.18	Destabilizing
p.H621Y	H602Y	1.67	Stabilizing	0.5	Stabilizing	0.383	Stabilizing	-0.19	Stabilizing	0.03	Destabilizing
p.H621P	H602P	0.34	Stabilizing	-0.84	Destabilizing	-1267	Destabilizing	1.1	Destabilizing	0.99	Destabilizing	Y
p.G625R	G606R	-1.05	Destabilizing	-0.64	Destabilizing	-0.741	Destabilizing	1.37	Destabilizing	2.20	Destabilizing	Y
p.C637Y	C618Y	-3.38	Destabilizing	-1.77	Destabilizing	-0.816	Destabilizing	1.07	Destabilizing	0.28	Destabilizing	Y
p.G650R	G631R	-1.59	Destabilizing	-1.15	Destabilizing	-1.45	Destabilizing	1.46	Destabilizing	2.46	Destabilizing	Y
p.H656R	H637R	-2.13	Destabilizing	-1.73	Destabilizing	-1892	Destabilizing	1.57	Destabilizing	1.27	Destabilizing	Y
p.D703G	D684G	-0.28	Destabilizing	0.35	Stabilizing	0.265	Stabilizing	0.74	Destabilizing	0.88	Destabilizing
p.D703H	D684H	0.48	Stabilizing	-0.14	Destabilizing	-0.389	Destabilizing	0.11	Destabilizing	0.44	Destabilizing
p.G708S	G689S	-1.56	Destabilizing	-1.52	Destabilizing	-2168	Destabilizing	1.46	Destabilizing	2.36	Destabilizing	Y
p.M709T	M690T	-2.48	Destabilizing	-2.4	Destabilizing	-2076	Destabilizing	2.06	Destabilizing	2.61	Destabilizing	Y
p.C718R	C699R	-1.39	Destabilizing	0.5	Destabilizing	0.722	Stabilizing	1.13	Destabilizing	0.55	Destabilizing
p.R720W	R701W	0.07	Stabilizing	-0.63	Destabilizing	-0.464	Destabilizing	0.05	Destabilizing	-0.22	Stabilizing
p.R720Q	R701Q	0.06	Stabilizing	-0.59	Destabilizing	-0.055	Destabilizing	0.34	Destabilizing	-0.09	Stabilizing
p.C874Y	C855Y	-3.18	Destabilizing	-1.26	Destabilizing	-1136	Destabilizing	1.2	Destabilizing	0.43	Destabilizing	Y
p.C874R	C855R	-2.09	Destabilizing	-1.4	Destabilizing	-1014	Destabilizing	1.59	Destabilizing	1.29	Destabilizing	Y
p.G895A	G876A	-1.17	Destabilizing	0.4	Stabilizing	0.132	Stabilizing	1.39	Destabilizing	0.23	Destabilizing
p.C900R	C881R	-2.7	Destabilizing	-1.12	Destabilizing	-0.992	Destabilizing	1.56	Destabilizing	2.11	Destabilizing	Y
p.E954Q	E935Q	0.15	Stabilizing	-0.45	Destabilizing	-0.832	Destabilizing	0.02	Destabilizing	0.03	Destabilizing
p.M985I	M966I	-1.06	Destabilizing	0.4	Stabilizing	-0.307	Destabilizing	0.13	Destabilizing	-0.19	Stabilizing
p.G988R	G969R	-0.75	Destabilizing	-1.19	Destabilizing	-1.52	Destabilizing	1.65	Destabilizing	2.09	Destabilizing	Y
p.E990D	E971D	0.06	Stabilizing	-0.9	Destabilizing	-1081	Destabilizing	0.58	Destabilizing	0.51	Destabilizing
p.I991T	I972T	-0.37	Destabilizing	-1.25	Destabilizing	-1178	Destabilizing	0.92	Destabilizing	0.27	Destabilizing
p.H997R	H978R	-1.55	Destabilizing	-1.71	Destabilizing	-1944	Destabilizing	1.37	Destabilizing	1.38	Destabilizing	Y
p.H999Q	H980Q	-1.92	Destabilizing	-2.6	Destabilizing	-2283	Destabilizing	1.76	Destabilizing	1.62	Destabilizing	Y
p.C1040S	C1021S	-2.33	Destabilizing	-1.99	Destabilizing	-2418	Destabilizing	1.9	Destabilizing	2.33	Destabilizing	Y
p.H1041R	H1022R	-3.17	Destabilizing	-1.76	Destabilizing	-1613	Destabilizing	1.65	Destabilizing	1.29	Destabilizing	Y
p.D1044N	D1025N	0.28	Stabilizing	-1.38	Destabilizing	-1579	Destabilizing	0.81	Destabilizing	0.41	Destabilizing
p.D1044E	D1025E	0.27	Stabilizing	-0.28	Destabilizing	-0.37	Destabilizing	0.37	Destabilizing	0.36	Destabilizing

## Sheet: ACP variants or ClinVar only
		DDMut		DynaMut2		DUET		PremPS		PoPMuSiC
Protein Consequence	Protein consequence without signal peptide	prediction	Effect	prediction	Effect	prediction	Effect	prediction	Effect	prediction	Effect	Y/N
p.I28F	I9F	-2.24	Destabilizing	-2.61	Destabilizing	-2058	Destabilizing	1.18	Destabilizing	1.08	Destabilizing	Y
p.Q165E	Q146E	0.79	Stabilizing	-0.17	Destabilizing	-1.62	Destabilizing	0.83	Destabilizing	1.09	Destabilizing
p.P196R	P177R	-0.64	Destabilizing	-0.95	Destabilizing	-1585	Destabilizing	1.57	Destabilizing	0.04	Destabilizing	Y
p.F217S	F198S	-2.67	Destabilizing	-3.56	Destabilizing	-3419	Destabilizing	2.53	Destabilizing	3.82	Destabilizing	Y
p.W283S	W264S	-4.34	Destabilizing	-3.55	Destabilizing	-2547	Destabilizing	2.13	Destabilizing	4.56	Destabilizing	Y
p.M557R	M538R	-2.64	Destabilizing	-1.51	Destabilizing	-1757	Destabilizing	2.26	Destabilizing	2.77	Destabilizing	Y
p.G625E	G606E	-1.94	Destabilizing	-0.94	Destabilizing	-1436	Destabilizing	1.42	Destabilizing	3.59	Destabilizing	Y
p.Q711K	Q692K	-0.74	Destabilizing	-0.79	Destabilizing	-1279	Destabilizing	0.83	Destabilizing	1.54	Destabilizing	Y
p.G892E	G873E	-2.41	Destabilizing	-0.71	Destabilizing	-1.19	Destabilizing	1.96	Destabilizing	3.34	Destabilizing	Y
p.L919P	L900P	-3.67	Destabilizing	-1.84	Destabilizing	-2251	Destabilizing	2.39	Destabilizing	4.63	Destabilizing	Y
p.E954K	E935K	0.12	Stabilizing	-0.03	Destabilizing	-0.394	Destabilizing	0.35	Destabilizing	0.22	Destabilizing
p.M985V	M966V	-1.84	Destabilizing	-2.17	Destabilizing	-0.839	Destabilizing	0.51	Destabilizing	0.32	Destabilizing	Y
p.G988S	G969S	-0.41	Destabilizing	-1.31	Destabilizing	-2185	Destabilizing	1.33	Destabilizing	2.19	Destabilizing	Y
p.H997Q	H978Q	-1.32	Destabilizing	-1.87	Destabilizing	-1896	Destabilizing	1.83	Destabilizing	1.78	Destabilizing	Y
p.C1040R	C1021R	-1.44	Destabilizing	-1.46	Destabilizing	-1791	Destabilizing	1.88	Destabilizing	2.44	Destabilizing	Y
p.H1041Q	H1022Q	-2.61	Destabilizing	-1.07	Destabilizing	-1496	Destabilizing	1.52	Destabilizing	1.61	Destabilizing	Y
p.R310G	R291G	-0.67	Destabilizing	-1.6	Destabilizing	-1973	Destabilizing	1.92	Destabilizing	3.03	Destabilizing	Y

## Sheet: gnomAD-ClinVar uncertain
			DDMut		DynaMut2		DUET		PremPS >1.0		PoPMuSiC >1.0
	Protein Consequence	Protein consequence without signal peptide	prediction	Effect	prediction	Effect	prediction	Effect	prediction	Effect	prediction	Effect	Y/N
p.Gly27Ala	p.G27A	G8A	0.22	Stabilizing	-0.1	Destabilizing	-0.14	Destabilizing	0.44	Destabilizing	0.23	Destabilizing
p.Glu30Gln	p.E30Q	E11Q	-0.54	Destabilizing	-0.8	Destabilizing	-1019	Destabilizing	0.8	Destabilizing	0.18	Destabilizing	Y
p.Thr31Met	p.T31M	T12M	-0.01	Destabilizing	0.15	Stabilizing	0.072	Stabilizing	-0.12	Stabilizing	0.65	Destabilizing
p.His39Gln	p.H39Q	H20Q	0.1	Stabilizing	0.46	Stabilizing	0.12	Stabilizing	0.25	Destabilizing	0.13	Destabilizing
p.Lys42Arg	p.K42R	K23R	0.12	Stabilizing	-0.47	Destabilizing	-0.096	Destabilizing	0.59	Destabilizing	0.10	Destabilizing
p.His51Tyr	p.H51Y	H32Y	1.16	Stabilizing	1.46	Stabilizing	0.824	Stabilizing	-0.43	Stabilizing	0.00	Destabilizing
p.Tyr55Cys	p.Y55C	Y36C	-0.81	Destabilizing	-1.65	Destabilizing	-1.434	Destabilizing	2.34	Destabilizing	1.74	Destabilizing	Y
p.Asp61Tyr	p.D61Y	D42Y	-0.08	Destabilizing	0.37	Stabilizing	0.272	Stabilizing	0.35	Destabilizing	0.70	Destabilizing
p.Ile63Thr	p.I63T	I44T	-2.4	Destabilizing	-3.33	Destabilizing	-2865	Destabilizing	2.04	Destabilizing	2.02	Destabilizing	Y
p.Tyr67His	p.Y67H	Y48H	-3.75	Destabilizing	-2.46	Destabilizing	-2384	Destabilizing	1.45	Destabilizing	1.99	Destabilizing	Y
p.Thr79Ile	p.T79I	T60I	0.05	Stabilizing	-0.64	Destabilizing	0.249	Stabilizing	0.73	Destabilizing	0.71	Destabilizing
p.Ile84Val	p.I84V	I65V	-0.18	Destabilizing	-0.04	Destabilizing	-0.359	Destabilizing	0.57	Destabilizing	0.24	Destabilizing
p.Pro87Ser	p.P87S	P68S	-1.15	Destabilizing	-1.0	Destabilizing	-1143	Destabilizing	1.26	Destabilizing	0.88	Destabilizing	Y
p.Pro87Leu	p.P87L	P68L	-1.05	Destabilizing	-0.31	Destabilizing	-0.21	Destabilizing	0.99	Destabilizing	1.30	Destabilizing
p.Leu93Ile	p.L93I	L74I	-0.88	Destabilizing	-0.34	Destabilizing	-0.672	Destabilizing	1.16	Destabilizing	1.27	Destabilizing	Y
p.Thr101Ala	p.T101A	T82A	-0.83	Destabilizing	-0.43	Destabilizing	-0.132	Destabilizing	0.72	Destabilizing	1.07	Destabilizing
p.His108Tyr	p.H108Y	H89Y	1.22	Stabilizing	0.4	Stabilizing	0.252	Stabilizing	0.6	Destabilizing	0.60	Destabilizing
p.Ala113Val	p.A113V	A94V	-1.9	Destabilizing	-0.6	Destabilizing	-0.337	Destabilizing	0.61	Destabilizing	0.90	Destabilizing
p.His130Gln	p.H130Q	H111Q	-0.6	Destabilizing	-1.72	Destabilizing	-1312	Destabilizing	0.8	Destabilizing	1.11	Destabilizing	Y
p.Pro136Leu	p.P136L	P117L	-1.95	Destabilizing	-0.33	Destabilizing	0.43	Stabilizing	1.02	Destabilizing	0.79	Destabilizing
p.Thr139Ile	p.T139I	T120I	-0.51	Destabilizing	-0.6	Destabilizing	0.018	Stabilizing	0.93	Destabilizing	0.99	Destabilizing
p.Asp146Glu	p.D146E	D127E	0.72	Stabilizing	-0.14	Destabilizing	-0.813	Destabilizing	1.25	Destabilizing	1.05	Destabilizing	Y
p.Gln154Pro	p.Q154P	Q135P	0.34	Stabilizing	0.28	Stabilizing	-0.114	Destabilizing	0.77	Destabilizing	1.48	Destabilizing
p.Thr156Ile	p.T156I	T137I	1.07	Stabilizing	0.13	Stabilizing	0.454	Stabilizing	0.18	Destabilizing	0.33	Destabilizing
p.Thr162Ser	p.T162S	T143S	0.4	Stabilizing	-0.5	Destabilizing	-1102	Destabilizing	0.55	Destabilizing	1.56	Destabilizing
p.Gly170Arg	p.G170R	G151R	0.05	Stabilizing	-0.49	Destabilizing	-0.256	Destabilizing	0.7	Destabilizing	1.09	Destabilizing
p.Gly172Arg	p.G172R	G153R	-0.01	Destabilizing	-0.2	Destabilizing	-0.269	Destabilizing	0.25	Destabilizing	0.33	Destabilizing
p.Arg177Lys	p.R177K	R158K	-0.54	Destabilizing	-2.04	Destabilizing	-1549	Destabilizing	1.21	Destabilizing	1.65	Destabilizing	Y
p.Ala185Thr	p.A185T	A166T	-0.8	Destabilizing	-1.33	Destabilizing	-1689	Destabilizing	0.41	Destabilizing	0.92	Destabilizing	Y
p.Ile189Thr	p.I189T	I170T	-0.52	Destabilizing	-2.97	Destabilizing	-2.73	Destabilizing	2.06	Destabilizing	2.13	Destabilizing	Y
p.Glu208Gly	p.E208G	E189G	-0.34	Destabilizing	0.23	Stabilizing	0.11	Stabilizing	0.02	Destabilizing	-0.87	Stabilizing
p.Val218Met	p.V218M	V199M	-0.99	Destabilizing	-0.39	Destabilizing	-1133	Destabilizing	0.69	Destabilizing	1.28	Destabilizing	Y
p.Asp234Gly	p.D234G	D215G	-0.91	Destabilizing	-0.15	Destabilizing	-0.702	Destabilizing	1.01	Destabilizing	1.11	Destabilizing	Y
p.Asn235Ser	p.N235S	N216S	-2.02	Destabilizing	-1.15	Destabilizing	-1572	Destabilizing	1.46	Destabilizing	0.42	Destabilizing	Y
p.Tyr239Phe	p.Y239F	Y220F	-0.27	Destabilizing	-0.06	Destabilizing	-0.793	Destabilizing	0.36	Destabilizing	0.35	Destabilizing
p.Val246Gly	p.V246G	V227G	-1.99	Destabilizing	-1.97	Destabilizing	-2062	Destabilizing	1.83	Destabilizing	2.22	Destabilizing	Y
p.Asn263Ser	p.N263S	N244S	-1.08	Destabilizing	-1.08	Destabilizing	-1689	Destabilizing	1.57	Destabilizing	1.92	Destabilizing	Y
p.Gly264Ala	p.G264A	G245A	-0.89	Destabilizing	-0.05	Destabilizing	-0.229	Destabilizing	1.32	Destabilizing	1.98	Destabilizing	Y
p.Leu270Pro	p.L270P	L251P	-2.09	Destabilizing	-1.0	Destabilizing	-1.44	Destabilizing	2.06	Destabilizing	3.45	Destabilizing	Y
p.Pro271Ser	p.P271S	P252S	-0.3	Destabilizing	-0.92	Destabilizing	-0.754	Destabilizing	1.2	Destabilizing	-0.40	Stabilizing	Y
p.Met288Thr	p.M288T	M269T	-1.32	Destabilizing	-1.84	Destabilizing	-1769	Destabilizing	1.86	Destabilizing	1.67	Destabilizing	Y
p.Ala296Thr	p.A296T	A277T	-0.4	Destabilizing	-1.37	Destabilizing	-1983	Destabilizing	-0.58	Stabilizing	0.49	Destabilizing
p.Gly301Arg	p.G301R	G282R	-1.31	Destabilizing	-0.95	Destabilizing	-0.814	Destabilizing	1.51	Destabilizing	1.28	Destabilizing	Y
p.Lys307Asn	p.K307N	K288N	-0.02	Destabilizing	-0.62	Destabilizing	-0.507	Destabilizing	0.69	Destabilizing	-0.35	Stabilizing
p.Arg310His	p.R310H	R291H	-0.33	Destabilizing	-0.89	Destabilizing	-1901	Destabilizing	1.29	Destabilizing	0.92	Destabilizing	Y
p.Thr313Ile	p.T313I	T294I	-0.65	Destabilizing	-0.43	Destabilizing	0.25	Stabilizing	0.02	Destabilizing	0.17	Destabilizing
p.Asn315Ser	p.N315S	N296S	-0.16	Destabilizing	-0.06	Destabilizing	-0.855	Destabilizing	0.24	Destabilizing	0.80	Destabilizing
p.Pro318Ser	p.P318S	P299S	-1.47	Destabilizing	-2.61	Destabilizing	-2566	Destabilizing	1.83	Destabilizing	1.35	Destabilizing	Y
p.Pro331Thr	p.P331T	P312T	-1.14	Destabilizing	-0.32	Destabilizing	-0.513	Destabilizing	0.85	Destabilizing	0.24	Destabilizing
p.Gly347Ser	p.G347S	G328S	-0.1	Destabilizing	-1.73	Destabilizing	-1842	Destabilizing	1.33	Destabilizing	2.24	Destabilizing	Y
p.Phe352Leu	p.F352L	F333L	-1.49	Destabilizing	-2.04	Destabilizing	-2095	Destabilizing	1.51	Destabilizing	2.42	Destabilizing	Y
p.Ala378Thr	p.A378T	A359T	-1.97	Destabilizing	-1.47	Destabilizing	-1726	Destabilizing	1.13	Destabilizing	0.20	Destabilizing	Y
p.Ile390Thr	p.I390T	I371T	-0.99	Destabilizing	-1.57	Destabilizing	-1508	Destabilizing	0.75	Destabilizing	0.42	Destabilizing	Y
p.Ile392Asn	p.I392N	I373N	-0.16	Destabilizing	-1.06	Destabilizing	-0.938	Destabilizing	0.24	Destabilizing	0.67	Destabilizing
p.Asn397Lys	p.N397K	N378K	-0.21	Destabilizing	0.0		0.371	Stabilizing	0.3	Destabilizing	0.30	Destabilizing
p.Ala400Glu	p.A400E	A381E	-0.17	Destabilizing	-0.31	Destabilizing	-0.643	Destabilizing	0.48	Destabilizing	1.60	Destabilizing
p.Pro401Ser	p.P401S	P382S	0.05	Stabilizing	-0.16	Destabilizing	-0.251	Destabilizing	0.27	Destabilizing	0.17	Destabilizing
p.Ala406Glu	p.A406E	A387E	0.5	Stabilizing	-1.51	Destabilizing	-1821	Destabilizing	-0.32	Stabilizing	1.41	Destabilizing	Y
p.Lys422Arg	p.K422R	K403R	-1.75	Destabilizing	-0.88	Destabilizing	-1242	Destabilizing	1.13	Destabilizing	-0.47	Stabilizing	Y
p.Arg426His	p.R426H	R407H	-1.26	Destabilizing	-0.8	Destabilizing	-2.11	Destabilizing	1.19	Destabilizing	0.43	Destabilizing	Y
p.Lys437Glu	p.K437E	K418E	-0.1	Destabilizing	-0.1	Destabilizing	0.502	Stabilizing	0.53	Destabilizing	0.08	Destabilizing
p.Glu438Gln	p.E438Q	E419Q	0.04	Stabilizing	0.01	Stabilizing	0.23	Stabilizing	-0.18	Stabilizing	-0.17	Stabilizing
p.Glu442Lys	p.E442K	E423K	0.04	Stabilizing	0.2	Stabilizing	0.529	Stabilizing	0.02	Destabilizing	0.19	Destabilizing
p.His445Tyr	p.H445Y	H426Y	0.07	Stabilizing	0.48	Stabilizing	0.126	Stabilizing	0.36	Destabilizing	0.05	Destabilizing
p.Leu446Pro	p.L446P	L427P	-2.6	Destabilizing	-1.55	Destabilizing	-2.48	Destabilizing	2.37	Destabilizing	2.67	Destabilizing	Y
p.Val452Ala	p.V452A	V433A	-1.42	Destabilizing	-1.99	Destabilizing	-1.96	Destabilizing	1.35	Destabilizing	1.96	Destabilizing	Y
p.Ile453Val	p.I453V	I434V	-0.58	Destabilizing	-1.01	Destabilizing	-2067	Destabilizing	1.07	Destabilizing	1.43	Destabilizing	Y
p.Thr460Ile	p.T460I	T441I	0.11	Stabilizing	-0.6	Destabilizing	0.168	Stabilizing	1.41	Destabilizing	0.48	Destabilizing
p.Thr464Ser	p.T464S	T445S	-0.61	Destabilizing	-1.8	Destabilizing	-1833	Destabilizing	0.99	Destabilizing	1.34	Destabilizing	Y
p.Asn467Lys	p.N467K	N448K	-1.46	Destabilizing	-0.19	Destabilizing	-0.817	Destabilizing	1.95	Destabilizing	2.15	Destabilizing	Y
p.Gly469Arg	p.G469R	G450R	-1.23	Destabilizing	-0.79	Destabilizing	-0.802	Destabilizing	0.71	Destabilizing	0.97	Destabilizing	Y
p.Ala470Val	p.A470V	A451V	-0.25	Destabilizing	-0.34	Destabilizing	0.041	Stabilizing	0.55	Destabilizing	0.01	Destabilizing
p.Ala470Ser	p.A470S	A451S	-0.11	Destabilizing	-0.22	Destabilizing	-0.763	Destabilizing	-0.4	Stabilizing	-0.24	Stabilizing
p.Tyr471Asp	p.Y471D	Y452D	-1.32	Destabilizing	0.18	Stabilizing	-0.377	Destabilizing	0.78	Destabilizing	2.96	Destabilizing
p.Pro472Thr	p.P472T	P453T	-1.1	Destabilizing	-1.53	Destabilizing	-1501	Destabilizing	0.98	Destabilizing	0.99	Destabilizing	Y
p.Glu476Lys	p.E476K	E457K	-1.15	Destabilizing	-0.38	Destabilizing	-0.74	Destabilizing	0.7	Destabilizing	0.93	Destabilizing
p.Gly479Arg	p.G479R	G460R	-1.62	Destabilizing	-0.84	Destabilizing	-1394	Destabilizing	1.46	Destabilizing	1.54	Destabilizing	Y
p.Asn483Ser	p.N483S	N464S	-0.49	Destabilizing	0.34	Stabilizing	-0.512	Destabilizing	-0.13	Stabilizing	0.48	Destabilizing
p.Tyr491Cys	p.Y491C	Y472C	-2.46	Destabilizing	-2.11	Destabilizing	-1741	Destabilizing	2.64	Destabilizing	2.78	Destabilizing	Y
p.Pro493Leu	p.P493L	P474L	-0.57	Destabilizing	-0.48	Destabilizing	0.218	Stabilizing	0.38	Destabilizing	0.70	Destabilizing
p.Ser501Arg	p.S501R	S482R
p.Thr516Ala	p.T516A	T497A	-0.3	Destabilizing	-0.34	Destabilizing	-0.875	Destabilizing	0.98	Destabilizing	0.97	Destabilizing
p.Lys561Arg	p.K561R	K542R	-0.87	Destabilizing	-0.51	Destabilizing	-0.445	Destabilizing	0.22	Destabilizing	0.04	Destabilizing
p.Asn568Ser	p.N568S	N549S	0.12	Stabilizing	0.46	Stabilizing	-0.059	Destabilizing	-0.01	Stabilizing	0.13	Destabilizing
p.Lys576Glu	p.K576E	K557E	-0.7	Destabilizing	-0.41	Destabilizing	-0.489	Destabilizing	1.08	Destabilizing	0.45	Destabilizing
p.Thr583Ile	p.T583I	T564I	0.63	Stabilizing	-0.21	Destabilizing	0.438	Stabilizing	1	Destabilizing	-0.65	Stabilizing
p.Leu592Val	p.L592V	L573V	-1.44	Destabilizing	-2.16	Destabilizing	-2105	Destabilizing	1.03	Destabilizing	1.00	Destabilizing	Y
p.Leu592Phe	p.L592F	L573F	-1.44	Destabilizing	-1.98	Destabilizing	-1.73	Destabilizing	-0.4	Stabilizing	0.34	Destabilizing	Y
p.Pro604His	p.P604H	P585H	-0.27	Destabilizing	-0.86	Destabilizing	-0.3	Destabilizing	0.82	Destabilizing	1.28	Destabilizing
p.Val607Met	p.V607M	V588M	-0.8	Destabilizing	-0.46	Destabilizing	-0.713	Destabilizing	0.27	Destabilizing	0.88	Destabilizing
p.Met623Thr	p.M623T	M604T	-2.07	Destabilizing	-2.42	Destabilizing	-1846	Destabilizing	1.95	Destabilizing	1.92	Destabilizing	Y
p.Tyr628Asn	p.Y628N	Y609N	-2.65	Destabilizing	-3.63	Destabilizing	-3.037	Destabilizing	2.17	Destabilizing	2.96	Destabilizing	Y
p.Pro632Leu	p.P632L	P613L	-0.59	Destabilizing	-0.37	Destabilizing	0.368	Stabilizing	1.01	Destabilizing	-0.44	Stabilizing
p.Leu634Ile	p.L634I	L615I	-0.54	Destabilizing	-1.19	Destabilizing	-0.742	Destabilizing	0.68	Destabilizing	0.90	Destabilizing	Y
p.Met636Ile	p.M636I	M617I	-1.38	Destabilizing	-1.29	Destabilizing	-1077	Destabilizing	1.03	Destabilizing	0.26	Destabilizing	Y
p.Met636Thr	p.M636T	M617T	-2.02	Destabilizing	-3.0	Destabilizing	-2519	Destabilizing	2.09	Destabilizing	1.88	Destabilizing	Y
p.Gly639Arg	p.G639R	G620R	0.42	Stabilizing	-1.07	Destabilizing	-1.05	Destabilizing	0.88	Destabilizing	1.68	Destabilizing	Y
p.Ser641Leu	p.S641L	S622L	-0.46	Destabilizing	1.35	Stabilizing	1016	Stabilizing	-0.45	Stabilizing	0.52	Destabilizing
p.Val643Met	p.V643M	V624M	-1.17	Destabilizing	-1.81	Destabilizing	-1495	Destabilizing	-0.11	Stabilizing	1.25	Destabilizing	Y
p.Phe647Leu	p.F647L	F628L	-1.73	Destabilizing	-1.99	Destabilizing	-1936	Destabilizing	0.43	Destabilizing	1.91	Destabilizing	Y
p.Glu652Lys	p.E652K	E633K	-0.26	Destabilizing	-0.66	Destabilizing	-0.627	Destabilizing	0.8	Destabilizing	0.40	Destabilizing
p.Asp654Asn	p.D654N	D635N	-0.83	Destabilizing	-1.3	Destabilizing	-1769	Destabilizing	1.38	Destabilizing	0.18	Destabilizing	Y
p.Ile658Thr	p.I658T	I639T	-3.0	Destabilizing	-3.88	Destabilizing	-3783	Destabilizing	2.49	Destabilizing	2.44	Destabilizing	Y
p.Thr664Ile	p.T664I	T645I	-0.95	Destabilizing	-1.19	Destabilizing	-0.284	Destabilizing	0.94	Destabilizing	0.30	Destabilizing
p.Gly669Arg	p.G669R	G650R	0.27	Stabilizing	-0.99	Destabilizing	-0.863	Destabilizing	1.16	Destabilizing	2.00	Destabilizing	Y
p.Arg671Trp	p.R671W	R652W	-0.48	Destabilizing	-1.54	Destabilizing	-1119	Destabilizing	0.87	Destabilizing	0.06	Destabilizing
p.Arg671Gln	p.R671Q	R652Q	-0.8	Destabilizing	-2.21	Destabilizing	-1799	Destabilizing	1.32	Destabilizing	1.37	Destabilizing	Y
p.Asp673Asn	p.D673N	D654N	-1.1	Destabilizing	-1.38	Destabilizing	-0.674	Destabilizing	1.03	Destabilizing	0.60	Destabilizing	Y
p.Leu677Pro	p.L677P	L658P	-2.46	Destabilizing	-1.96	Destabilizing	-2417	Destabilizing	2.61	Destabilizing	3.99	Destabilizing	Y
p.Ser682Arg	p.S682R	S663R	0.88	Stabilizing	-0.12	Destabilizing	-0.23	Destabilizing	0.47	Destabilizing	0.36	Destabilizing
p.Thr684Met	p.T684M	T665M	-0.53	Destabilizing	-0.35	Destabilizing	-0.082	Destabilizing	2.68	Destabilizing	0.68	Destabilizing
p.His686Tyr	p.H686Y	H667Y	0.85	Stabilizing	1.24	Stabilizing	0.799	Stabilizing	-0.57	Stabilizing	0.15	Destabilizing
p.Met687Val	p.M687V	M668V	-1.04	Destabilizing	-0.36	Destabilizing	0.007	Stabilizing	1.18	Destabilizing	0.86	Destabilizing
p.Pro689Ser	p.P689S	P670S	-1.41	Destabilizing	-2.99	Destabilizing	-2531	Destabilizing	0.84	Destabilizing	1.29	Destabilizing	Y
p.Thr706Ala	p.T706A	T687A	0.07	Stabilizing	-1.15	Destabilizing	-0.179	Destabilizing	1.76	Destabilizing	0.77	Destabilizing
p.Phe727Ser	p.F727S	F708S	-0.26	Destabilizing	-0.26	Destabilizing	-1173	Destabilizing	0.7	Destabilizing	0.81	Destabilizing
p.Gly730Val	p.G730V	G711V	0.21	Stabilizing	-1.06	Destabilizing	0.23	Stabilizing	-0.56	Stabilizing	0.99	Destabilizing
p.Ile736Asn	p.I736N	I717N	-2.76	Destabilizing	-3.04	Destabilizing	-2911	Destabilizing	0.37	Destabilizing	3.81	Destabilizing	Y
p.Glu742Gln	p.E742Q	E723Q	0.03	Stabilizing	-0.71	Destabilizing	-0.914	Destabilizing	2.83	Destabilizing	0.12	Destabilizing	Y
p.Trp743Gly	p.W743G	W724G	-2.0	Destabilizing	-3.47	Destabilizing	-3162	Destabilizing	1.51	Destabilizing	4.20	Destabilizing	Y
p.Pro747Ser	p.P747S	P728S	-0.54	Destabilizing	-1.15	Destabilizing	-0.406	Destabilizing	2.8	Destabilizing	0.86	Destabilizing	Y
p.Glu754Lys	p.E754K	E735K	-0.07	Destabilizing	-1.08	Destabilizing	-1429	Destabilizing	0.11	Destabilizing	0.32	Destabilizing
p.His756Asn	p.H756N	H737N	0.63	Stabilizing	-0.33	Destabilizing	-0.895	Destabilizing	0.96	Destabilizing	0.88	Destabilizing
p.His757Asn	p.H757N	H738N	0.14	Stabilizing	0.56	Stabilizing	0.229	Stabilizing	0.15	Destabilizing	-0.05	Stabilizing
p.Val783Met	p.V783M	V764M	-0.25	Destabilizing	-0.72	Destabilizing	-1156	Destabilizing	1.14	Destabilizing	1.60	Destabilizing	Y
p.Arg785Gln	p.R785Q	R766Q	-1.61	Destabilizing	-0.66	Destabilizing	-1088	Destabilizing	1.35	Destabilizing	1.01	Destabilizing	Y
p.Arg785Trp	p.R785W	R766W	-1.46	Destabilizing	-0.57	Destabilizing	-0.425	Destabilizing	0.28	Destabilizing	-0.23	Stabilizing
p.Phe792Leu	p.F792L	F773L	-1.16	Destabilizing	-1.9	Destabilizing	-1799	Destabilizing	0.99	Destabilizing	1.47	Destabilizing	Y
p.Arg793Cys	p.R793C	R774C	0.08	Stabilizing	0.75	Destabilizing	-0.29	Destabilizing	1.07	Destabilizing	0.03	Destabilizing
p.Lys799Gln	p.K799Q	K780Q	0.09	Stabilizing	0.13	Stabilizing	0.208	Stabilizing	0.19	Destabilizing	-0.01	Stabilizing
p.Glu801Gly	p.E801G	E782G	-0.31	Destabilizing	0.22	Stabilizing	-0.425	Destabilizing	1.5	Destabilizing	0.60	Destabilizing
p.Glu803Gln	p.E803Q	E784Q	-0.01	Destabilizing	-0.7	Destabilizing	-0.399	Destabilizing	0.31	Destabilizing	0.04	Destabilizing
p.Glu803Asp	p.E803D	E784D	-0.16	Destabilizing	-0.55	Destabilizing	-0.729	Destabilizing	0.07	Destabilizing	0.16	Destabilizing
p.Glu803Gly	p.E803G	E784G	-0.77	Destabilizing	-1.21	Destabilizing	-1.26	Destabilizing	-0.09	Stabilizing	0.74	Destabilizing	Y
p.Leu812Ile	p.L812I	L793I	-1.05	Destabilizing	-1.02	Destabilizing	-0.808	Destabilizing	0.63	Destabilizing	0.75	Destabilizing	Y
p.Val816Ile	p.V816I	V797I	-0.01	Destabilizing	-0.74	Destabilizing	-0.484	Destabilizing	0.51	Destabilizing	0.39	Destabilizing
p.Ala828Thr	p.A828T	A809T	-1.74	Destabilizing	-1.47	Destabilizing	-1788	Destabilizing	1.07	Destabilizing	0.49	Destabilizing	Y
p.Pro831Ser	p.P831S	P812S	-0.81	Destabilizing	-1.74	Destabilizing	-1735	Destabilizing	1.02	Destabilizing	1.39	Destabilizing	Y
p.Ile834Val	p.I834V	I815V	-0.12	Destabilizing	-0.88	Destabilizing	-1216	Destabilizing	0.88	Destabilizing	1.29	Destabilizing	Y
p.Val839Ile	p.V839I	V820I	-0.86	Destabilizing	-0.27	Destabilizing	-0.083	Destabilizing	0.41	Destabilizing	1.00	Destabilizing
p.Gln840Glu	p.Q840E	Q821E	-0.15	Destabilizing	-0.17	Destabilizing	-1202	Destabilizing	0.17	Destabilizing	1.12	Destabilizing
p.Glu853Lys	p.E853K	E834K	-0.69	Destabilizing	-0.12	Destabilizing	-0.279	Destabilizing	0.03	Destabilizing	0.21	Destabilizing
p.Trp859Arg	p.W859R	W840R	-2.66	Destabilizing	-3.21	Destabilizing	-2191	Destabilizing	2.11	Destabilizing	4.02	Destabilizing	Y
p.Ser865Cys	p.S865C	S846C	0.06	Stabilizing	-0.8	Destabilizing	-0.404	Destabilizing	0.93	Destabilizing	0.13	Destabilizing
p.Ser865Pro	p.S865P	S846P	-1.19	Destabilizing	-0.55	Destabilizing	-0.744	Destabilizing	1.33	Destabilizing	1.01	Destabilizing	Y
p.Glu870Lys	p.E870K	E851K	-0.21	Destabilizing	-0.44	Destabilizing	-0.172	Destabilizing	-0.1	Stabilizing	0.44	Destabilizing
p.Asp871Asn	p.D871N	D852N	-0.24	Destabilizing	0.36	Stabilizing	0.49	Stabilizing	0.77	Destabilizing	0.70	Destabilizing
p.Ala873Thr	p.A873T	A854T	-0.61	Destabilizing	-0.24	Destabilizing	-0.784	Destabilizing	-0.21	Stabilizing	0.40	Destabilizing
p.Pro876Ser	p.P876S	P857S	-2.38	Destabilizing	-3.48	Destabilizing	-2539	Destabilizing	0.74	Destabilizing	0.11	Destabilizing	Y
p.Tyr879Phe	p.Y879F	Y860F	-0.96	Destabilizing	-1.23	Destabilizing	-1046	Destabilizing	1.09	Destabilizing	0.95	Destabilizing	Y
p.Tyr890Cys	p.Y890C	Y871C	-2.2	Destabilizing	-3.02	Destabilizing	-2499	Destabilizing	2.36	Destabilizing	2.47	Destabilizing	Y
p.Leu893Val	p.L893V	L874V	-1.48	Destabilizing	-1.69	Destabilizing	-1527	Destabilizing	1.38	Destabilizing	1.10	Destabilizing	Y
p.Ile894Thr	p.I894T	I875T	-3.56	Destabilizing	-3.4	Destabilizing	-3.476	Destabilizing	2.3	Destabilizing	2.74	Destabilizing	Y
p.Pro896Leu	p.P896L	P877L	-0.84	Destabilizing	-1.3	Destabilizing	0.05	Stabilizing	1.17	Destabilizing	-2.32	Stabilizing	Y
p.Leu914Gln	p.L914Q	L895Q	-0.85	Destabilizing	-1.75	Destabilizing	-1.7	Destabilizing	0.78	Destabilizing	1.51	Destabilizing	Y
p.Leu921Pro	p.L921P	L902P	-3.3	Destabilizing	-1.86	Destabilizing	-2429	Destabilizing	2.39	Destabilizing	4.06	Destabilizing	Y
p.Ser928Thr	p.S928T	S909T	-0.31	Destabilizing	-0.53	Destabilizing	-0.66	Destabilizing	0.74	Destabilizing	1.29	Destabilizing	Y
p.Asp933Ala	p.D933A	D914A	0		0.3	Stabilizing	-0.273	Destabilizing	0.48	Destabilizing	0.14	Destabilizing
p.Ser939Cys	p.S939C	S920C	-0.17	Destabilizing	0.07	Stabilizing	-0.587	Destabilizing	-0.18	Stabilizing	0.72	Destabilizing
p.Glu943Lys	p.E943K	E924K	-0.11	Destabilizing	0.18	Stabilizing	0.304	Stabilizing	0.14	Destabilizing	-0.07	Stabilizing
p.Glu943Lys	p.E943K	E924K	-0.11	Destabilizing	0.18	Stabilizing	0.304	Stabilizing	0.14	Destabilizing	-0.07	Stabilizing
p.Asn946Ser	p.N946S	N927S	0.05	Stabilizing	0.14	Stabilizing	-0.083	Destabilizing	0.04	Destabilizing	0.28	Destabilizing
p.Asp949Glu	p.D949E	D930E	-0.11	Destabilizing	-0.07	Destabilizing	-0.374	Destabilizing	0.74	Destabilizing	1.04	Destabilizing
p.Ser955Asn	p.S955N	S936N	-0.54	Destabilizing	-0.74	Destabilizing	-0.907	Destabilizing	0.8	Destabilizing	1.19	Destabilizing	Y
p.Asn962Lys	p.N962K	N943K	-1.17	Destabilizing	-0.58	Destabilizing	-0.424	Destabilizing	1.76	Destabilizing	2.34	Destabilizing	Y
p.Gly967Ala	p.G967A	G948A	-1.07	Destabilizing	-0.59	Destabilizing	-0.807	Destabilizing	0.45	Destabilizing	1.55	Destabilizing	Y
p.Val976Met	p.V976M	V957M	-0.35	Destabilizing	-0.78	Destabilizing	-0.544	Destabilizing	0.54	Destabilizing	0.84	Destabilizing
p.Tyr983His	p.Y983H	Y964H	-3.09	Destabilizing	-2.86	Destabilizing	-2.674	Destabilizing	1.16	Destabilizing	2.34	Destabilizing	Y
p.Met987Ile	p.M987I	M968I	-0.4	Destabilizing	-2.01	Destabilizing	-0.67	Destabilizing	1.09	Destabilizing	-0.01	Stabilizing	Y
p.Leu993Ser	p.L993S	L974S	-2.61	Destabilizing	-3.83	Destabilizing	-3.98	Destabilizing	2.15	Destabilizing	2.51	Destabilizing	Y
p.Gly1000Ser	p.G1000S	G981S	-1.35	Destabilizing	-1.38	Destabilizing	-2131	Destabilizing	1.17	Destabilizing	1.57	Destabilizing	Y
p.Gln1004Arg	p.Q1004R	Q985R	0.37	Stabilizing	-0.34	Destabilizing	-0.018	Destabilizing	0.38	Destabilizing	0.46	Destabilizing
p.His1007Gln	p.H1007Q	H988Q	0.09	Stabilizing	0.34	Stabilizing	0.195	Stabilizing	0.25	Destabilizing	0.67	Destabilizing
p.Gly1034Ala	p.G1034A	G1015A	-1.17	Destabilizing	-0.19	Destabilizing	-0.334	Destabilizing	1.03	Destabilizing	2.02	Destabilizing	Y
p.His1047Leu	p.H1047L	H1028L	0.5	Stabilizing	1.81	Stabilizing	0.894	Stabilizing	0.85	Destabilizing	0.05	Destabilizing
p.Thr1062Asn	p.T1062N	T1043N
