# Supplementary material for: Functional characterisation of missense ceruloplasmin variants and real-world prevalence assessment of Aceruloplasminemia using population data
Source: eBioMedicine. 2025 Mar 4;113:105625. doi: 10.1016/j.ebiom.2025.105625 (PMC11927744; doi:10.1016/j.ebiom.2025.105625)
Supplement: Supplementary Table S4 [file mmc6.xlsx]

## Sheet: 244_Rare_LoF_SM_variants_
gnomAD.ID	Chromosome	Position	rsIDs	Reference	Alternate	Source	Filters...exomes	Filters...genomes	MANE_Transcript	HGVS.Consequence	Protein.Consequence	Transcript.Consequence	VEP.Annotation	ClinVar.Clinical.Significance	ClinVar.Variation.ID	Allele.Count	Allele.Number	Allele.Frequency	Homozygote.Count	Hemizygote.Count	Filters...joint	GroupMax.FAF.group	GroupMax.FAF.frequency	cadd	revel_max	spliceai_ds_max	pangolin_largest_ds	phylop	sift_max	polyphen_max	Allele.Count.African.African.American	Allele.Number.African.African.American	Homozygote.Count.African.African.American	Hemizygote.Count.African.African.American	Allele.Count.Admixed.American	Allele.Number.Admixed.American	Homozygote.Count.Admixed.American	Hemizygote.Count.Admixed.American	Allele.Count.Ashkenazi.Jewish	Allele.Number.Ashkenazi.Jewish	Homozygote.Count.Ashkenazi.Jewish	Hemizygote.Count.Ashkenazi.Jewish	Allele.Count.East.Asian	Allele.Number.East.Asian	Homozygote.Count.East.Asian	Hemizygote.Count.East.Asian	Allele.Count.European..Finnish.	Allele.Number.European..Finnish.	Homozygote.Count.European..Finnish.
3-149173731-C-T	3	149173731	rs1216260462	C	T	gnomAD Exomes	PASS	NA	ENST00000264613.11	c.3182-1G>A		c.3182-1G>A	splice_acceptor_variant		NA	1	1429370	6.99609e+07	0	0	PASS		NA	29.3	NA	0.17	-0.58	5	NA	NA	0	70590	0	0	0	53414	0	0	0	27550	0	0	0	41764	0	0	0	60140	0
3-149176254-AT-A	3	149176254	rs1183340313	AT	A	gnomAD Exomes	PASS	NA	ENST00000264613.11	p.Asn1059MetfsTer9	p.Asn1059MetfsTer9	c.3176del	frameshift_variant		NA	2	1612006	1.24069e+07	0	0	PASS		NA	22.2	NA	0.01	0.06	-3.22	NA	NA	0	74942	0	0	0	59998	0	0	1	29582	0	0	0	44862	0	0	0	64030	0
3-149176387-A-AC	3	149176387	rs1725419595	A	AC	gnomAD Genomes	NA	PASS	ENST00000264613.11	p.Val1015GlyfsTer3	p.Val1015GlyfsTer3	c.3043dup	frameshift_variant		NA	1	1612382	6.202e+06	0	0	PASS		NA	33	NA	0.02	-0.08	6.31	NA	NA	0	74870	0	0	0	59984	0	0	0	29578	0	0	0	44884	0	0	0	64028	0
3-149177923-C-A	3	149177923		C	A	gnomAD Exomes	PASS	NA	ENST00000264613.11	p.Glu979Ter	p.Glu979Ter	c.2935G>T	stop_gained		NA	1	1613590	6.19736e+07	0	0	PASS		NA	36	NA	0	-0.32	1.61	NA	NA	0	75026	0	0	0	60018	0	0	0	29598	0	0	0	44870	0	0	0	64030	0
3-149177950-G-A	3	149177950	rs1249997250	G	A	gnomAD Exomes	PASS	NA	ENST00000264613.11	p.Gln970Ter	p.Gln970Ter	c.2908C>T	stop_gained		NA	1	1613574	6.19742e+07	0	0	PASS		NA	38	NA	0.03	-0.11	1.61	NA	NA	0	75022	0	0	0	60014	0	0	0	29600	0	0	0	44874	0	0	0	64040	0
3-149178413-A-G	3	149178413	rs771277095	A	G	gnomAD Exomes	PASS	NA	ENST00000264613.11	c.2878+2T>C		c.2878+2T>C	splice_donor_variant		NA	9	1569084	5.73583e+07	0	0	PASS	nfe	2.56e-06	32	NA	0.96	-0.78	6.33	NA	NA	0	74022	0	0	0	59824	0	0	0	29274	0	0	0	44592	0	0	0	63994	0
3-149178414-C-A	3	149178414		C	A	gnomAD Exomes	PASS	NA	ENST00000264613.11	c.2878+1G>T		c.2878+1G>T	splice_donor_variant		NA	1	1570846	6.366e+07	0	0	PASS		NA	33	NA	0.99	-0.81	8.9	NA	NA	0	73938	0	0	0	59780	0	0	0	29280	0	0	0	44574	0	0	0	63888	0
3-149178580-AG-A	3	149178580	rs762368526	AG	A	gnomAD Exomes	PASS	NA	ENST00000264613.11	p.Leu905Ter	p.Leu905Ter	c.2712del	frameshift_variant		NA	1	1613802	6.19655e+07	0	0	PASS		NA	22.6	NA	0	-0.06	-3.69	NA	NA	0	75028	0	0	0	60002	0	0	0	29598	0	0	0	44862	0	0	0	64000	0
3-149178581-G-C	3	149178581	rs1725568597	G	C	gnomAD Genomes	NA	PASS	ENST00000264613.11	p.Tyr904Ter	p.Tyr904Ter	c.2712C>G	stop_gained		NA	1	1613486	6.19776e+07	0	0	PASS		NA	35	NA	0.04	-0.15	1.99	NA	NA	1	74876	0	0	0	59968	0	0	0	29596	0	0	0	44864	0	0	0	63958	0
3-149178592-GACAA-G	3	149178592		GACAA	G	gnomAD Exomes	PASS	NA	ENST00000264613.11	p.Cys900GlufsTer5	p.Cys900GlufsTer5	c.2697_2700del	frameshift_variant		NA	1	1613208	6.19883e+07	0	0	PASS		NA	29.1	NA	0	-0.03	7.02	NA	NA	0	74964	0	0	0	59956	0	0	0	29592	0	0	0	44818	0	0	0	63890	0
3-149178592-G-A	3	149178592	rs386134156	G	A	gnomAD Exomes,gnomAD Genomes	PASS	PASS	ENST00000264613.11	p.Arg901Ter	p.Arg901Ter	c.2701C>T	stop_gained	Pathogenic	42124	36	1613090	2.23174e+09	0	0	PASS	nfe	0.02154	38	NA	0.02	-0.08	7.02	NA	NA	0	74842	0	0	0	59936	0	0	0	29592	0	0	0	44830	0	0	0	63890	0
3-149178597-ACAAT-A	3	149178597		ACAAT	A	gnomAD Exomes	PASS	NA	ENST00000264613.11	p.Ile898PhefsTer7	p.Ile898PhefsTer7	c.2692_2695del	frameshift_variant		NA	1	1613448	6.19791e+07	0	0	PASS		NA	32	NA	0	-0.05	6.33	NA	NA	0	75026	0	0	0	59974	0	0	0	29590	0	0	0	44846	0	0	0	63936	0
3-149178602-CAG-C	3	149178602	rs386134153	CAG	C	gnomAD Exomes,gnomAD Genomes	PASS	PASS	ENST00000264613.11	p.Leu897AspfsTer27	p.Leu897AspfsTer27	c.2689_2690del	frameshift_variant	Pathogenic	42154	6	1612830	3.72017e+08	0	0	PASS	nfe	1.24e-06	32	NA	0.01	-0.06	3.58	NA	NA	1	74846	0	0	0	59948	0	0	0	29586	0	0	0	44848	0	0	0	63866	0
3-149178623-G-C	3	149178623	rs1043139127	G	C	gnomAD Exomes,gnomAD Genomes	PASS	PASS	ENST00000264613.11	p.Tyr890Ter	p.Tyr890Ter	c.2670C>G	stop_gained	Pathogenic	952512	18	1609258	1.11853e+09	0	0	PASS	nfe	9.56e-06	39	NA	0.08	0.09	-0.29	NA	NA	0	74762	0	0	0	59912	0	0	0	29552	0	0	0	44824	0	0	0	63676	0
3-149179580-A-C	3	149179580	rs769993572	A	C	gnomAD Exomes,gnomAD Genomes	PASS	PASS	ENST00000264613.11	p.Tyr879Ter	p.Tyr879Ter	c.2637T>G	stop_gained		NA	2	1613624	1.23945e+08	0	0	PASS	nfe	2.8e-07	36	NA	0.02	-0.19	1.95	NA	NA	0	74900	0	0	0	59986	0	0	0	29590	0	0	0	44866	0	0	0	64000	0
3-149179613-TC-T	3	149179613	rs386134152	TC	T	gnomAD Exomes	PASS	NA	ENST00000264613.11	p.Gly868GlufsTer26	p.Gly868GlufsTer26	c.2603del	frameshift_variant	Pathogenic	42153	1	1613918	6.1961e+07	0	0	PASS		NA	29.1	NA	0.03	-0.24	0.3	NA	NA	0	75004	0	0	0	60006	0	0	0	29600	0	0	1	44850	0	0	0	63996	0
3-149179635-A-AT	3	149179635		A	AT	gnomAD Exomes	PASS	NA	ENST00000264613.11	p.Ile861AsnfsTer27	p.Ile861AsnfsTer27	c.2581dup	frameshift_variant		NA	1	1609176	6.21436e+07	0	0	PASS		NA	33	NA	0	-0.17	6.33	NA	NA	0	74606	0	0	0	59724	0	0	0	29438	0	0	0	44458	0	0	0	63432	0
3-149179641-C-T	3	149179641	rs1338118501	C	T	gnomAD Exomes	PASS	NA	ENST00000264613.11	p.Trp859Ter	p.Trp859Ter	c.2576G>A	stop_gained		NA	2	1609832	1.24237e+08	0	0	PASS	nfe	2.8e-07	47	NA	0.5	-0.44	8.9	NA	NA	0	74708	0	0	0	59820	0	0	0	29442	0	0	0	44454	0	0	0	63576	0
3-149179645-CGTAA-C	3	149179645	rs1176712883	CGTAA	C	gnomAD Exomes,gnomAD Genomes	PASS	PASS	ENST00000264613.11	p.Val858GlyfsTer35	p.Val858GlyfsTer35	c.2568_2571del	frameshift_variant		NA	6	1603740	3.74125e+08	0	0	PASS	afr	0.01072	32	NA	0	0.01	-2.07	NA	NA	3	74298	0	0	0	59522	0	0	0	29258	0	0	0	43846	0	0	0	63062	0
3-149179646-G-GT	3	149179646		G	GT	gnomAD Exomes	PASS	NA	ENST00000264613.11	p.Tyr857Ter	p.Tyr857Ter	c.2570dup	stop_gained		NA	3	1603560	1.87084e+08	0	0	PASS	nfe	6.8e-07	34	NA	0	-0.16	-0.328	NA	NA	0	74502	0	0	0	59686	0	0	0	29234	0	0	0	44070	0	0	0	62828	0
3-149179653-AGAGTTTCACCT-A	3	149179653	rs758032818	AGAGTTTCACCT	A	gnomAD Genomes	NA	PASS	ENST00000264613.11	c.2555-2_2563del		c.2555-2_2563del	splice_acceptor_variant		NA	1	1612016	6.20341e+07	0	0	PASS		NA	27.3	NA	0.98	-0.76	-0.571	NA	NA	0	74906	0	0	0	59912	0	0	0	29544	0	0	1	44704	0	0	0	63802	0
3-149179663-C-G	3	149179663		C	G	gnomAD Exomes	PASS	NA	ENST00000264613.11	c.2555-1G>C		c.2555-1G>C	splice_acceptor_variant		NA	1	1561886	6.40252e+06	0	0	PASS		NA	28.9	NA	0.98	-0.7	8.9	NA	NA	0	72998	0	0	0	58112	0	0	0	27766	0	0	1	39908	0	0	0	60030	0
3-149181996-CGTGAGTACCT-C	3	149181996	rs767180254	CGTGAGTACCT	C	gnomAD Exomes	PASS	NA	ENST00000264613.11	c.2553_2554+8del		c.2553_2554+8del	splice_donor_variant		NA	1	1245162	8.03108e+07	0	0	PASS		NA	32	NA	1	-0.85	0.079	NA	NA	0	63306	0	0	0	52394	0	0	0	20960	0	0	0	24360	0	0	0	44508	0
3-149182030-ACT-A	3	149182030	rs1725821400	ACT	A	gnomAD Exomes	PASS	NA	ENST00000264613.11	p.Ser843PhefsTer10	p.Ser843PhefsTer10	c.2527_2528del	frameshift_variant	Pathogenic	871317	2	1460772	1.36914e+08	0	0	PASS		NA	23.4	NA	0	0	0.057	NA	NA	0	65172	0	0	0	52882	0	0	0	24384	0	0	0	30734	0	0	0	49416	0
3-149182035-CTGTT-C	3	149182035	rs752232577	CTGTT	C	gnomAD Exomes	PASS	NA	ENST00000264613.11	p.Thr841ArgfsTer52	p.Thr841ArgfsTer52	c.2520_2523del	frameshift_variant		NA	5	1467424	3.40733e+08	0	0	PASS		NA	33	NA	0	0	0.684	NA	NA	0	67520	0	0	0	53550	0	0	0	25040	0	0	0	32196	0	0	3	51766	0
3-149182061-G-C	3	149182061	rs369900671	G	C	gnomAD Genomes	NA	PASS	ENST00000264613.11	p.Ser833Ter	p.Ser833Ter	c.2498C>G	stop_gained	Pathogenic	645495	3	1606594	1.8673e+08	0	0	PASS	mid	0.00014185	47	NA	0	-0.01	8.79	NA	NA	0	73262	0	0	0	58826	0	0	0	29524	0	0	0	44522	0	0	0	62902	0
3-149182081-G-GT	3	149182081	rs755531409	G	GT	gnomAD Exomes,gnomAD Genomes	PASS	PASS	ENST00000264613.11	p.Asn826LysfsTer28	p.Asn826LysfsTer28	c.2477dup	frameshift_variant		NA	3	1612310	1.86068e+07	0	0	PASS	nfe	6.8e-07	33	NA	0	0	0.043	NA	NA	0	74606	0	0	0	59846	0	0	0	29568	0	0	0	44812	0	0	0	63808	0
3-149182086-T-A	3	149182086	rs1576734749	T	A	gnomAD Genomes	NA	PASS	ENST00000264613.11	p.Lys825Ter	p.Lys825Ter	c.2473A>T	stop_gained		NA	1	1613236	6.19872e+06	0	0	PASS		NA	47	NA	0	-0.05	6.34	NA	NA	1	74794	0	0	0	59930	0	0	0	29582	0	0	0	44826	0	0	0	63930	0
3-149182122-GA-G	3	149182122		GA	G	gnomAD Exomes	PASS	NA	ENST00000264613.11	p.His813MetfsTer81	p.His813MetfsTer81	c.2436del	frameshift_variant		NA	3	1614094	1.85863e+08	0	0	PASS	nfe	2.8e-07	27.2	NA	0	-0.05	4.91	NA	NA	0	75050	0	0	0	60026	0	0	0	29606	0	0	0	44878	0	0	0	64004	0
3-149182134-C-G	3	149182134		C	G	gnomAD Exomes	PASS	NA	ENST00000264613.11	c.2426-1G>C		c.2426-1G>C	splice_acceptor_variant		NA	1	1614092	6.19543e+07	0	0	PASS		NA	33	NA	0.99	-0.79	8.88	NA	NA	0	75040	0	0	0	60024	0	0	0	29608	0	0	0	44878	0	0	0	64006	0
3-149183471-A-ACT	3	149183471	rs1207021051	A	ACT	gnomAD Exomes	PASS	NA	ENST00000264613.11	p.Ile807LysfsTer3	p.Ile807LysfsTer3	c.2419_2420insAG	frameshift_variant		NA	1	1611462	6.20555e+07	0	0	PASS		NA	33	NA	0.02	-0.09	6.3	NA	NA	0	74942	0	0	0	60022	0	0	0	29596	0	0	0	44812	0	0	1	63654	0
3-149183475-C-A	3	149183475		C	A	gnomAD Exomes	PASS	NA	ENST00000264613.11	p.Gly806Ter	p.Gly806Ter	c.2416G>T	stop_gained		NA	1	1611232	6.20643e+07	0	0	PASS		NA	45	NA	0	-0.07	8.86	NA	NA	0	74844	0	0	0	60000	0	0	0	29586	0	0	0	44812	0	0	0	63588	0
3-149183499-T-A	3	149183499	rs1431301960	T	A	gnomAD Exomes	PASS	NA	ENST00000264613.11	p.Arg798Ter	p.Arg798Ter	c.2392A>T	stop_gained		NA	1	1611770	6.20436e+07	0	0	PASS		NA	39	NA	0.01	-0.17	4.68	NA	NA	0	74910	0	0	0	60010	0	0	0	29598	0	0	0	44818	0	0	0	63784	0
3-149183505-CT-C	3	149183505		CT	C	gnomAD Exomes	PASS	NA	ENST00000264613.11	p.Val796TrpfsTer13	p.Val796TrpfsTer13	c.2385del	frameshift_variant		NA	1	1611806	6.20422e+07	0	0	PASS		NA	15	NA	0	-0.07	0.795	NA	NA	0	74882	0	0	0	60006	0	0	0	29598	0	0	0	44814	0	0	0	63802	0
3-149183579-CCCTT-C	3	149183579		CCCTT	C	gnomAD Exomes	PASS	NA	ENST00000264613.11	p.Lys770GlufsTer5	p.Lys770GlufsTer5	c.2308_2311del	frameshift_variant		NA	1	1600690	6.24731e+07	0	0	PASS		NA	33	NA	0.1	-0.07	-0.962	NA	NA	0	73838	0	0	0	59686	0	0	0	29488	0	0	0	44764	0	0	0	62938	0
3-149183606-C-CT	3	149183606		C	CT	gnomAD Exomes	PASS	NA	ENST00000264613.11	c.2286-2dup		c.2286-2dup	splice_acceptor_variant		NA	1	1537884	6.50244e+07	0	0	PASS		NA	23.4	NA	0.01	0.01	8.86	NA	NA	0	62138	0	0	0	54992	0	0	0	28586	0	0	0	44440	0	0	0	59442	0
3-149183606-C-T	3	149183606		C	T	gnomAD Exomes	PASS	NA	ENST00000264613.11	c.2286-1G>A		c.2286-1G>A	splice_acceptor_variant		NA	1	1537882	6.50245e+07	0	0	PASS		NA	34	NA	0.96	-0.83	8.86	NA	NA	0	62136	0	0	0	54992	0	0	0	28586	0	0	0	44440	0	0	0	59442	0
3-149183606-CT-C	3	149183606	rs777798145	CT	C	gnomAD Exomes	PASS	NA	ENST00000264613.11	c.2286-2del		c.2286-2del	splice_acceptor_variant		NA	4	1537822	2.60108e+08	0	0	PASS	sas	9.27e-06	23.3	NA	0	0	8.86	NA	NA	0	62044	0	0	0	54974	0	0	0	28588	0	0	0	44454	0	0	0	59452	0
3-149185257-TG-T	3	149185257		TG	T	gnomAD Exomes	PASS	NA	ENST00000264613.11	p.His756IlefsTer13	p.His756IlefsTer13	c.2266del	frameshift_variant		NA	1	1612956	6.1998e+07	0	0	PASS		NA	34	NA	0.14	-0.09	2.32	NA	NA	0	74968	0	0	0	60010	0	0	0	29604	0	0	0	44888	0	0	0	64034	0
3-149185272-C-T	3	149185272		C	T	gnomAD Exomes	PASS	NA	ENST00000264613.11	p.Trp751Ter	p.Trp751Ter	c.2252G>A	stop_gained		NA	1	1613368	6.19821e+07	0	0	PASS		NA	40	NA	0.12	-0.11	7.08	NA	NA	0	74972	0	0	0	60014	0	0	0	29602	0	0	0	44886	0	0	0	64014	0
3-149185306-C-A	3	149185306		C	A	gnomAD Exomes	PASS	NA	ENST00000264613.11	p.Glu740Ter	p.Glu740Ter	c.2218G>T	stop_gained		NA	1	1614074	6.1955e+07	0	0	PASS		NA	41	NA	0.31	0.53	8.9	NA	NA	0	75032	0	0	0	60008	0	0	0	29608	0	0	0	44886	0	0	0	64026	0
3-149185338-AG-A	3	149185338	rs587777922	AG	A	gnomAD Exomes	PASS	NA	ENST00000264613.11	p.Leu729TrpfsTer40	p.Leu729TrpfsTer40	c.2185del	frameshift_variant	Pathogenic	42147	1	1614142	6.19524e+07	0	0	PASS		NA	22.2	NA	0	-0.27	-3.16	NA	NA	0	75030	0	0	0	60016	0	0	0	29608	0	0	1	44888	0	0	0	64018	0
3-149185340-G-C	3	149185340		G	C	gnomAD Exomes	PASS	NA	ENST00000264613.11	p.Tyr728Ter	p.Tyr728Ter	c.2184C>G	stop_gained		NA	1	1614072	6.19551e+07	0	0	PASS		NA	35	NA	0	-0.4	3.54	NA	NA	0	75010	0	0	0	60008	0	0	0	29604	0	0	0	44884	0	0	0	64006	0
3-149185413-TG-T	3	149185413	rs763306993	TG	T	gnomAD Exomes	PASS	NA	ENST00000264613.11	p.His704IlefsTer6	p.His704IlefsTer6	c.2110del	frameshift_variant		NA	9	1614198	5.57552e+08	0	0	PASS	nfe	3.59e-06	33	NA	0	-0.38	6.36	NA	NA	0	75052	0	0	0	60026	0	0	0	29602	0	0	0	44886	0	0	0	64044	0
3-149185448-T-C	3	149185448		T	C	gnomAD Exomes	PASS	NA	ENST00000264613.11	c.2078-2A>G		c.2078-2A>G	splice_acceptor_variant		NA	2	1614110	1.23907e+08	0	0	PASS	nfe	2.8e-07	33	NA	0.16	-0.55	6.36	NA	NA	0	75048	0	0	0	60026	0	0	0	29598	0	0	0	44890	0	0	0	64040	0
3-149186523-CTG-C	3	149186523		CTG	C	gnomAD Exomes	PASS	NA	ENST00000264613.11	p.Thr691ArgfsTer5	p.Thr691ArgfsTer5	c.2072_2073del	frameshift_variant		NA	1	1614106	6.19538e+07	0	0	PASS		NA	24.4	NA	0.15	-0.12	-1.15	NA	NA	0	75054	0	0	0	60032	0	0	0	29606	0	0	0	44880	0	0	0	64020	0
3-149186530-AG-A	3	149186530	rs386134147	AG	A	gnomAD Exomes,gnomAD Genomes	PASS	PASS	ENST00000264613.11	p.Pro689LeufsTer21	p.Pro689LeufsTer21	c.2066del	frameshift_variant	Pathogenic/Likely pathogenic	42143	156	1614030	9.66525e+09	0	0	PASS	nfe	0.00011395	33	NA	0	-0.04	-2.77	NA	NA	0	74934	0	0	0	60012	0	0	0	29606	0	0	0	44898	0	0	0	64038	0
3-149186542-GA-G	3	149186542		GA	G	gnomAD Exomes	PASS	NA	ENST00000264613.11	p.Leu685ProfsTer25	p.Leu685ProfsTer25	c.2054del	frameshift_variant		NA	1	1614180	6.1951e+07	0	0	PASS		NA	25.8	NA	0.01	-0.11	1.02	NA	NA	0	75040	0	0	0	60034	0	0	0	29606	0	0	0	44886	0	0	0	64038	0
3-149186555-GT-G	3	149186555		GT	G	gnomAD Exomes	PASS	NA	ENST00000264613.11	p.Thr681GlnfsTer29	p.Thr681GlnfsTer29	c.2041del	frameshift_variant		NA	3	1614190	1.85852e+08	0	0	PASS	nfe	6.8e-07	25.6	NA	0	0.01	5.81	NA	NA	0	75042	0	0	0	60020	0	0	0	29608	0	0	0	44890	0	0	0	64034	0
3-149186564-AAG-A	3	149186564	rs1345972055	AAG	A	gnomAD Genomes	NA	PASS	ENST00000264613.11	p.Phe678ProfsTer12	p.Phe678ProfsTer12	c.2031_2032del	frameshift_variant		NA	1	1614062	6.19555e+07	0	0	PASS		NA	33	NA	0.04	-0.06	6.31	NA	NA	1	74916	0	0	0	60000	0	0	0	29608	0	0	0	44900	0	0	0	64042	0
3-149186597-C-T	3	149186597		C	T	gnomAD Exomes	PASS	NA	ENST00000264613.11	p.Trp667Ter	p.Trp667Ter	c.2000G>A	stop_gained		NA	2	1614194	1.23901e+08	0	0	PASS	nfe	2.8e-07	36	NA	0	-0.31	3.21	NA	NA	0	75046	0	0	0	60022	0	0	0	29604	0	0	0	44888	0	0	0	64036	0
3-149186601-G-GAT	3	149186601		G	GAT	gnomAD Exomes	PASS	NA	ENST00000264613.11	p.Leu666IlefsTer45	p.Leu666IlefsTer45	c.1994_1995dup	frameshift_variant		NA	1	1614194	6.19504e+07	0	0	PASS		NA	23.3	NA	0	-0.07	1.43	NA	NA	0	75032	0	0	0	60026	0	0	0	29604	0	0	0	44890	0	0	0	64046	0
3-149186602-A-T	3	149186602	rs1351532741	A	T	gnomAD Exomes	PASS	NA	ENST00000264613.11	p.Tyr665Ter	p.Tyr665Ter	c.1995T>A	stop_gained		NA	3	1614188	1.85852e+08	0	0	PASS	nfe	6.8e-07	33	NA	0	-0.06	-1.72	NA	NA	0	75048	0	0	0	60028	0	0	0	29606	0	0	0	44886	0	0	0	64030	0
3-149186604-ATG-A	3	149186604	rs1257565717	ATG	A	gnomAD Exomes,gnomAD Genomes	PASS	PASS	ENST00000264613.11	p.Thr664IlefsTer26	p.Thr664IlefsTer26	c.1991_1992del	frameshift_variant	Pathogenic	2630109	6	1614044	3.71737e+08	0	0	PASS	afr	0.01746	32	NA	0.01	-0.05	6.31	NA	NA	4	74920	0	0	0	60002	0	0	0	29608	0	0	0	44902	0	0	0	64032	0
3-149186643-C-A	3	149186643	rs141425435	C	A	gnomAD Genomes	NA	PASS	ENST00000264613.11	p.Glu652Ter	p.Glu652Ter	c.1954G>T	stop_gained		NA	1	1614080	619548	0	0	PASS		NA	42	NA	0	-0.31	8.87	NA	NA	0	74932	0	0	0	60004	0	0	0	29606	0	0	1	44904	0	0	0	64030	0
3-149186666-C-T	3	149186666	rs1361931808	C	T	gnomAD Exomes,gnomAD Genomes	PASS	PASS	ENST00000264613.11	p.Trp644Ter	p.Trp644Ter	c.1931G>A	stop_gained	Likely pathogenic	2628606	13	1614010	8.05447e+08	0	0	PASS	nfe	6.15e-06	43	NA	0	-0.27	8.88	NA	NA	0	74900	0	0	0	60000	0	0	0	29608	0	0	0	44892	0	0	0	64026	0
3-149186675-GA-G	3	149186675	rs1158324498	GA	G	gnomAD Genomes	NA	PASS	ENST00000264613.11	p.Ser641ArgfsTer69	p.Ser641ArgfsTer69	c.1921del	frameshift_variant		NA	1	1613964	6.19593e+06	0	0	PASS		NA	23.3	NA	0.01	-0.02	1.9	NA	NA	1	74882	0	0	0	59996	0	0	0	29606	0	0	0	44890	0	0	0	64006	0
3-149186733-C-A	3	149186733		C	A	gnomAD Exomes	PASS	NA	ENST00000264613.11	c.1865-1G>T		c.1865-1G>T	splice_acceptor_variant		NA	8	1612706	4.96061e+08	0	0	PASS	nfe	2.92e-06	33	NA	0.65	-0.74	8.88	NA	NA	0	75006	0	0	0	60022	0	0	0	29600	0	0	0	44886	0	0	0	64030	0
3-149186734-T-A	3	149186734	rs765387782	T	A	gnomAD Exomes	PASS	NA	ENST00000264613.11	c.1865-2A>T		c.1865-2A>T	splice_acceptor_variant		NA	1	1613678	6.19702e+07	0	0	PASS		NA	33	NA	0.65	-0.74	6.34	NA	NA	0	75054	0	0	0	60030	0	0	1	29604	0	0	0	44888	0	0	0	64048	0
3-149188051-C-G	3	149188051	rs1559942361	C	G	gnomAD Exomes	PASS	NA	ENST00000264613.11	c.1864+1G>C		c.1864+1G>C	splice_donor_variant	Uncertain significance	632405	1	1611600	6.20501e+07	0	0	PASS		NA	33	NA	1	-0.87	8.9	NA	NA	0	74954	0	0	0	60016	0	0	0	29588	0	0	0	44776	0	0	0	63888	0
3-149188128-ATTATC-A	3	149188128		ATTATC	A	gnomAD Exomes	PASS	NA	ENST00000264613.11	p.Asp595TyrfsTer2	p.Asp595TyrfsTer2	c.1783_1787del	frameshift_variant		NA	1	1612890	6.20005e+07	0	0	PASS		NA	32	NA	0	-0.1	0.02	NA	NA	0	75034	0	0	0	60006	0	0	0	29590	0	0	0	44810	0	0	0	63734	0
3-149188151-C-A	3	149188151		C	A	gnomAD Exomes	PASS	NA	ENST00000264613.11	p.Glu589Ter	p.Glu589Ter	c.1765G>T	stop_gained		NA	1	1612844	6.20023e+07	0	0	PASS		NA	37	NA	0.01	-0.09	3.6	NA	NA	0	75018	0	0	0	60008	0	0	0	29594	0	0	0	44804	0	0	0	63498	0
3-149188164-TACTGTAGGAA-T	3	149188164		TACTGTAGGAA	T	gnomAD Exomes	PASS	NA	ENST00000264613.11	p.Phe581TyrfsTer40	p.Phe581TyrfsTer40	c.1742_1751del	frameshift_variant		NA	1	1612542	6.20139e+07	0	0	PASS		NA	32	NA	0	0.01	0.162	NA	NA	0	75016	0	0	0	60002	0	0	0	29590	0	0	0	44790	0	0	0	63304	0
3-149188184-AT-A	3	149188184	rs2108244261	AT	A	gnomAD Exomes	PASS	NA	ENST00000264613.11	p.Glu577AspfsTer47	p.Glu577AspfsTer47	c.1731del	frameshift_variant	Pathogenic	1451712	3	1611918	1.86114e+08	0	0	PASS	nfe	6.8e-07	28.2	NA	0.06	0.06	6.33	NA	NA	0	75016	0	0	0	59988	0	0	0	29578	0	0	0	44776	0	0	0	62716	0
3-149198366-C-A	3	149198366	rs1727039563	C	A	gnomAD Exomes,gnomAD Genomes	PASS	PASS	ENST00000264613.11	c.1713+1G>T		c.1713+1G>T	splice_donor_variant		NA	3	1613192	1.85967e+08	0	0	PASS	afr	4.43e-06	33	NA	0.95	-0.81	8.87	NA	NA	2	74898	0	0	0	59992	0	0	0	29598	0	0	0	44892	0	0	0	64022	0
3-149198408-T-A	3	149198408		T	A	gnomAD Exomes	PASS	NA	ENST00000264613.11	p.Lys558Ter	p.Lys558Ter	c.1672A>T	stop_gained		NA	1	1614040	6.19563e+07	0	0	PASS		NA	43	NA	0.08	-0.11	6.34	NA	NA	0	75058	0	0	0	60032	0	0	0	29606	0	0	0	44892	0	0	0	64046	0
3-149198428-G-GT	3	149198428	rs1727048738	G	GT	gnomAD Genomes	NA	PASS	ENST00000264613.11	p.Thr551AsnfsTer36	p.Thr551AsnfsTer36	c.1651dup	frameshift_variant		NA	3	1612962	1.85993e+08	0	0	PASS	afr	0.01064	33	NA	0.01	0.01	8.77	NA	NA	3	74878	0	0	0	60010	0	0	0	29602	0	0	0	44890	0	0	0	64026	0
3-149198579-C-G	3	149198579		C	G	gnomAD Exomes	PASS	NA	ENST00000264613.11	c.1502-1G>C		c.1502-1G>C	splice_acceptor_variant		NA	1	1613364	6.19823e+07	0	0	PASS		NA	32	NA	0.95	-0.8	8.71	NA	NA	1	75040	0	0	0	59954	0	0	0	29588	0	0	0	44842	0	0	0	63984	0
3-149198579-C-T	3	149198579		C	T	gnomAD Exomes	PASS	NA	ENST00000264613.11	c.1502-1G>A		c.1502-1G>A	splice_acceptor_variant		NA	1	1613364	6.19823e+07	0	0	PASS		NA	32	NA	0.95	-0.8	8.71	NA	NA	0	75040	0	0	0	59954	0	0	0	29588	0	0	0	44842	0	0	0	63984	0
3-149199711-C-T	3	149199711		C	T	gnomAD Exomes	PASS	NA	ENST00000264613.11	c.1501+1G>A		c.1501+1G>A	splice_donor_variant		NA	1	1614060	6.19556e+06	0	0	PASS		NA	32	NA	0.99	-0.81	8.9	NA	NA	0	75034	0	0	0	60012	0	0	0	29604	0	0	0	44876	0	0	0	64034	0
3-149199715-T-A	3	149199715		T	A	gnomAD Exomes	PASS	NA	ENST00000264613.11	p.Arg500Ter	p.Arg500Ter	c.1498A>T	stop_gained		NA	1	1614116	6.19534e+07	0	0	PASS		NA	33	NA	0	0.05	0.845	NA	NA	0	75058	0	0	0	60012	0	0	0	29604	0	0	0	44878	0	0	0	64042	0
3-149199795-AGG-A	3	149199795		AGG	A	gnomAD Exomes	PASS	NA	ENST00000264613.11	p.Leu473GlnfsTer3	p.Leu473GlnfsTer3	c.1416_1417del	frameshift_variant		NA	1	1614100	6.1954e+07	0	0	PASS		NA	27.2	NA	0.03	-0.08	6.33	NA	NA	0	75028	0	0	0	60016	0	0	0	29604	0	0	0	44882	0	0	0	64032	0
3-149199800-A-C	3	149199800		A	C	gnomAD Exomes	PASS	NA	ENST00000264613.11	p.Tyr471Ter	p.Tyr471Ter	c.1413T>G	stop_gained		NA	3	1614118	1.8586e+08	0	0	PASS	nfe	2.8e-07	33	NA	0	-0.1	-0.081	NA	NA	0	75040	0	0	0	60016	0	0	0	29604	0	0	0	44880	0	0	0	64036	0
3-149199801-T-TCA	3	149199801		T	TCA	gnomAD Exomes	PASS	NA	ENST00000264613.11	p.Tyr471LeufsTer11	p.Tyr471LeufsTer11	c.1411_1412insTG	frameshift_variant		NA	1	1614166	6.19515e+07	0	0	PASS		NA	19	NA	0.18	-0.12	-0.064	NA	NA	0	75064	0	0	0	60028	0	0	0	29604	0	0	0	44880	0	0	0	64040	0
3-149199803-TG-T	3	149199803		TG	T	gnomAD Exomes	PASS	NA	ENST00000264613.11	p.Ala470AspfsTer11	p.Ala470AspfsTer11	c.1409del	frameshift_variant		NA	1	1614126	6.1953e+07	0	0	PASS		NA	20.9	NA	0.1	-0.13	-2.79	NA	NA	1	75068	0	0	0	60030	0	0	0	29602	0	0	0	44884	0	0	0	64034	0
3-149199804-GCTCCTTTGTT-G	3	149199804		GCTCCTTTGTT	G	gnomAD Exomes	PASS	NA	ENST00000264613.11	p.Asn467HisfsTer11	p.Asn467HisfsTer11	c.1399_1408del	frameshift_variant		NA	1	1614078	6.19549e+07	0	0	PASS		NA	28.5	NA	0.01	-0.06	0.289	NA	NA	0	75048	0	0	0	60028	0	0	0	29600	0	0	0	44876	0	0	0	64030	0
3-149199815-ATG-A	3	149199815		ATG	A	gnomAD Exomes	PASS	NA	ENST00000264613.11	p.His466Ter	p.His466Ter	c.1396_1397del	frameshift_variant		NA	1	1614130	6.19529e+06	0	0	PASS		NA	21	NA	0.06	-0.11	-0.125	NA	NA	0	75052	0	0	0	60024	0	0	0	29602	0	0	0	44886	0	0	0	64032	0
3-149199852-C-CA	3	149199852		C	CA	gnomAD Exomes	PASS	NA	ENST00000264613.11	p.Trp454LeufsTer14	p.Trp454LeufsTer14	c.1360dup	frameshift_variant		NA	1	1614040	6.19563e+07	0	0	PASS		NA	27.2	NA	0.01	-0.01	4.18	NA	NA	0	75032	0	0	0	60012	0	0	0	29602	0	0	0	44882	0	0	0	64022	0
3-149202100-A-G	3	149202100	rs1344668628	A	G	gnomAD Exomes	PASS	NA	ENST00000264613.11	c.1348+2T>C		c.1348+2T>C	splice_donor_variant		NA	2	1613920	1.23922e+07	0	0	PASS		NA	32	NA	0.97	-0.86	4.7	NA	NA	0	74992	0	0	0	60004	0	0	2	29600	0	0	0	44874	0	0	0	64012	0
3-149202100-A-T	3	149202100		A	T	gnomAD Exomes	PASS	NA	ENST00000264613.11	c.1348+2T>A		c.1348+2T>A	splice_donor_variant		NA	2	1613920	1.23922e+07	0	0	PASS	sas	3.65e-06	33	NA	1	-0.87	4.7	NA	NA	0	74992	0	0	0	60004	0	0	0	29600	0	0	0	44874	0	0	0	64012	0
3-149202101-C-T	3	149202101	rs770630850	C	T	gnomAD Exomes,gnomAD Genomes	PASS	PASS	ENST00000264613.11	c.1348+1G>A		c.1348+1G>A	splice_donor_variant		NA	3	1613882	1.85887e+07	0	0	PASS	afr	0.01064	33	NA	1	-0.87	8.88	NA	NA	3	74900	0	0	0	59998	0	0	0	29602	0	0	0	44894	0	0	0	64018	0
3-149202138-C-A	3	149202138		C	A	gnomAD Exomes	PASS	NA	ENST00000264613.11	p.Glu438Ter	p.Glu438Ter	c.1312G>T	stop_gained		NA	1	1614146	6.19523e+07	0	0	PASS		NA	34	NA	0.04	-0.05	0.724	NA	NA	0	75032	0	0	0	60016	0	0	0	29602	0	0	0	44886	0	0	0	64038	0
3-149202144-G-A	3	149202144	rs779026502	G	A	gnomAD Exomes	PASS	NA	ENST00000264613.11	p.Arg436Ter	p.Arg436Ter	c.1306C>T	stop_gained	Pathogenic	2203453	13	1614058	8.05423e+08	0	0	PASS	nfe	4.29e-06	34	NA	0.02	-0.04	1.95	NA	NA	0	75006	0	0	0	60004	0	0	0	29602	0	0	0	44880	0	0	0	64020	0
3-149202171-C-CA	3	149202171	rs781504051	C	CA	gnomAD Exomes	PASS	NA	ENST00000264613.11	p.Glu427Ter	p.Glu427Ter	c.1278dup	frameshift_variant		NA	2	1614158	1.23904e+07	0	0	PASS	nfe	2.8e-07	31	NA	0	-0.02	8.88	NA	NA	0	75026	0	0	0	60026	0	0	0	29602	0	0	0	44872	0	0	0	64032	0
3-149202222-C-CA	3	149202222	rs1442529216	C	CA	gnomAD Exomes,gnomAD Genomes	PASS	PASS	ENST00000264613.11	p.Glu410Ter	p.Glu410Ter	c.1227dup	frameshift_variant		NA	2	1613950	1.2392e+08	0	0	PASS		NA	27.9	NA	0.4	0.13	3.02	NA	NA	0	74888	0	0	0	59998	0	0	0	29602	0	0	0	44880	0	0	0	64022	0
3-149202222-CA-C	3	149202222	rs1442529216	CA	C	gnomAD Exomes,gnomAD Genomes	PASS	PASS	ENST00000264613.11	p.Phe409LeufsTer55	p.Phe409LeufsTer55	c.1227del	frameshift_variant		NA	2	1613950	1.2392e+08	0	0	PASS		NA	24.9	NA	0	0	3.02	NA	NA	0	74888	0	0	0	59998	0	0	0	29602	0	0	0	44880	0	0	0	64022	0
3-149202232-CG-C	3	149202232		CG	C	gnomAD Exomes	PASS	NA	ENST00000264613.11	p.Ala406GlyfsTer58	p.Ala406GlyfsTer58	c.1217del	frameshift_variant		NA	1	1614108	6.19537e+07	0	0	PASS		NA	22.1	NA	0.23	-0.06	-1.1	NA	NA	0	75014	0	0	0	60020	0	0	0	29604	0	0	0	44874	0	0	0	64022	0
3-149202243-T-C	3	149202243	rs386134137	T	C	gnomAD Genomes	NA	PASS	ENST00000264613.11	c.1209-2A>G		c.1209-2A>G	splice_acceptor_variant	Pathogenic	42130	1	1614014	6.19573e+07	0	0	PASS		NA	34	NA	0.99	-0.86	6.35	NA	NA	0	74930	0	0	0	60004	0	0	0	29602	0	0	0	44888	0	0	0	64028	0
3-149206167-C-T	3	149206167	rs1553762556	C	T	gnomAD Genomes	NA	PASS	ENST00000264613.11	c.1208+1G>A		c.1208+1G>A	splice_donor_variant	Pathogenic	488150	1	1613332	6.19835e+07	0	0	PASS		NA	34	NA	1	-0.84	8.9	NA	NA	0	74886	0	0	0	59986	0	0	0	29586	0	0	0	44878	0	0	0	63984	0
3-149206168-CTTCCA-C	3	149206168	rs774953615	CTTCCA	C	gnomAD Exomes	PASS	NA	ENST00000264613.11	p.Gly402Ter	p.Gly402Ter	c.1203_1207del	frameshift_variant		NA	1	1613526	6.19761e+07	0	0	PASS		NA	32	NA	0.15	0.12	7.07	NA	NA	0	75008	0	0	0	60006	0	0	0	29596	0	0	0	44868	0	0	0	63984	0
3-149206204-T-TCGAG	3	149206204		T	TCGAG	gnomAD Exomes	PASS	NA	ENST00000264613.11	p.Asp391AlafsTer6	p.Asp391AlafsTer6	c.1171_1172insCTCG	frameshift_variant		NA	1	1613998	6.19579e+07	0	0	PASS		NA	26.5	NA	0.01	-0.04	6.36	NA	NA	0	75038	0	0	0	60020	0	0	0	29600	0	0	0	44876	0	0	0	64036	0
3-149206217-GA-G	3	149206217		GA	G	gnomAD Exomes	PASS	NA	ENST00000264613.11	p.Ser388LeufsTer3	p.Ser388LeufsTer3	c.1158del	frameshift_variant		NA	5	1613944	3.098e+08	0	0	PASS	nfe	1.24e-06	22.7	NA	0.01	-0.07	8.79	NA	NA	0	75012	0	0	0	60014	0	0	0	29600	0	0	0	44872	0	0	0	64012	0
3-149206340-C-T	3	149206340		C	T	gnomAD Exomes	PASS	NA	ENST00000264613.11	c.1037-1G>A		c.1037-1G>A	splice_acceptor_variant		NA	1	1613786	6.19661e+07	0	0	PASS		NA	35	NA	1	-0.86	8.9	NA	NA	0	75014	0	0	0	60008	0	0	0	29604	0	0	0	44864	0	0	0	64028	0
3-149207361-A-G	3	149207361	rs1254454889	A	G	gnomAD Exomes	PASS	NA	ENST00000264613.11	c.1036+2T>C		c.1036+2T>C	splice_donor_variant		NA	1	1613834	6.19642e+06	0	0	PASS		NA	34	NA	0.96	-0.8	6.33	NA	NA	0	75030	0	0	1	60000	0	0	0	29594	0	0	0	44888	0	0	0	64018	0
3-149207362-C-T	3	149207362	rs1727806720	C	T	gnomAD Exomes	PASS	NA	ENST00000264613.11	c.1036+1G>A		c.1036+1G>A	splice_donor_variant		NA	1	1613848	6.19637e+07	0	0	PASS		NA	35	NA	0.99	-0.82	8.9	NA	NA	0	75032	0	0	0	59998	0	0	0	29594	0	0	0	44878	0	0	0	64032	0
3-149207384-G-A	3	149207384		G	A	gnomAD Exomes	PASS	NA	ENST00000264613.11	p.Gln339Ter	p.Gln339Ter	c.1015C>T	stop_gained		NA	1	1613892	6.1962e+07	0	0	PASS		NA	40	NA	0.02	-0.14	7.03	NA	NA	0	75030	0	0	0	60006	0	0	0	29594	0	0	0	44886	0	0	0	64036	0
3-149207386-CA-C	3	149207386		CA	C	gnomAD Exomes	PASS	NA	ENST00000264613.11	p.Cys338ValfsTer4	p.Cys338ValfsTer4	c.1012del	frameshift_variant		NA	1	1613922	6.19609e+07	0	0	PASS		NA	32	NA	0.03	-0.06	8.9	NA	NA	0	75048	0	0	0	60010	0	0	0	29598	0	0	0	44886	0	0	0	64030	0
3-149207424-A-ATAAG	3	149207424		A	ATAAG	gnomAD Exomes	PASS	NA	ENST00000264613.11	p.Met326LeufsTer34	p.Met326LeufsTer34	c.971_974dup	frameshift_variant		NA	1	1614010	6.19575e+07	0	0	PASS		NA	18.2	NA	0	-0.01	-4.59	NA	NA	0	75050	0	0	0	60006	0	0	0	29598	0	0	0	44880	0	0	0	64038	0
3-149207436-CAG-C	3	149207436		CAG	C	gnomAD Exomes	PASS	NA	ENST00000264613.11	p.Leu321ValfsTer2	p.Leu321ValfsTer2	c.961_962del	frameshift_variant		NA	1	1614016	6.19573e+07	0	0	PASS		NA	32	NA	0	-0.07	-2.97	NA	NA	0	75032	0	0	0	60012	0	0	0	29598	0	0	0	44876	0	0	0	64040	0
3-149207444-CAGGAAAG-C	3	149207444		CAGGAAAG	C	gnomAD Exomes	PASS	NA	ENST00000264613.11	p.Phe317LeufsTer23	p.Phe317LeufsTer23	c.948_954del	frameshift_variant		NA	1	1613988	6.19583e+07	0	0	PASS		NA	33	NA	0	-0.17	8.9	NA	NA	0	75026	0	0	0	60004	0	0	0	29600	0	0	1	44872	0	0	0	64032	0
3-149207445-AG-A	3	149207445		AG	A	gnomAD Exomes	PASS	NA	ENST00000264613.11	p.Pro318LeufsTer24	p.Pro318LeufsTer24	c.953del	frameshift_variant		NA	1	1614030	6.19567e+07	0	0	PASS		NA	33	NA	0.01	-0.22	0.01	NA	NA	0	75058	0	0	0	60008	0	0	0	29598	0	0	0	44874	0	0	0	64042	0
3-149207447-GAA-G	3	149207447	rs772497871	GAA	G	gnomAD Exomes	PASS	NA	ENST00000264613.11	p.Phe317SerfsTer6	p.Phe317SerfsTer6	c.950_951del	frameshift_variant		NA	1	1614014	6.19573e+07	0	0	PASS		NA	32	NA	0	-0.08	4.95	NA	NA	0	75040	0	0	0	60008	0	0	0	29600	0	0	0	44870	0	0	0	64040	0
3-149207472-GTAGTTCTTGT-G	3	149207472	rs1221211671	GTAGTTCTTGT	G	gnomAD Exomes,gnomAD Genomes	PASS	PASS	ENST00000264613.11	p.Asn306ThrfsTer33	p.Asn306ThrfsTer33	c.917_926del	frameshift_variant		NA	2	1613854	1.23927e+08	0	0	PASS	eas	7.39e-06	31	NA	0	-0.13	2.43	NA	NA	0	74912	0	0	0	59986	0	0	0	29598	0	0	2	44888	0	0	0	64022	0
3-149207510-CTGCG-C	3	149207510		CTGCG	C	gnomAD Exomes	PASS	NA	ENST00000264613.11	p.His295GlnfsTer9	p.His295GlnfsTer9	c.885_888del	frameshift_variant		NA	1	1613978	6.19587e+07	0	0	PASS		NA	32	NA	0.02	-0.14	7.11	NA	NA	0	75036	0	0	0	60012	0	0	0	29600	0	0	0	44876	0	0	0	64022	0
3-149207532-AC-A	3	149207532		AC	A	gnomAD Exomes	PASS	NA	ENST00000264613.11	p.Gly289ValfsTer16	p.Gly289ValfsTer16	c.866del	frameshift_variant		NA	2	1614006	1.23915e+08	0	0	PASS	nfe	2.8e-07	31	NA	0.02	-0.07	-0.844	NA	NA	0	75046	0	0	0	60010	0	0	0	29598	0	0	0	44882	0	0	0	64032	0
3-149207547-G-T	3	149207547		G	T	gnomAD Exomes	PASS	NA	ENST00000264613.11	p.Tyr284Ter	p.Tyr284Ter	c.852C>A	stop_gained		NA	1	1613968	619591	0	0	PASS		NA	33	NA	0.13	0.09	0.218	NA	NA	0	75026	0	0	0	60000	0	0	0	29596	0	0	0	44886	0	0	0	64028	0
3-149207551-C-T	3	149207551		C	T	gnomAD Exomes	PASS	NA	ENST00000264613.11	p.Trp283Ter	p.Trp283Ter	c.848G>A	stop_gained		NA	1	1613980	6.19586e+07	0	0	PASS		NA	38	NA	0.02	-0.1	8.9	NA	NA	0	75048	0	0	0	60010	0	0	0	29598	0	0	0	44886	0	0	0	64024	0
3-149207609-C-A	3	149207609		C	A	gnomAD Exomes	PASS	NA	ENST00000264613.11	p.Gly264Ter	p.Gly264Ter	c.790G>T	stop_gained		NA	12	1613880	7.4355e+08	0	0	PASS	nfe	5.42e-06	38	NA	0.03	-0.11	8.9	NA	NA	0	75046	0	0	0	60014	0	0	0	29598	0	0	0	44886	0	0	0	64026	0
3-149207619-T-C	3	149207619		T	C	gnomAD Exomes	PASS	NA	ENST00000264613.11	c.782-2A>G		c.782-2A>G	splice_acceptor_variant		NA	2	1613844	1.23928e+08	0	0	PASS	nfe	2.8e-07	34	NA	0.97	-0.83	6.36	NA	NA	0	75052	0	0	0	60010	0	0	0	29596	0	0	0	44888	0	0	0	64024	0
3-149209273-CA-C	3	149209273		CA	C	gnomAD Exomes	PASS	NA	ENST00000264613.11	p.Cys240AlafsTer23	p.Cys240AlafsTer23	c.718del	frameshift_variant		NA	2	1613782	1.23932e+08	0	0	PASS	nfe	2.8e-07	28.4	NA	0.02	-0.05	8.81	NA	NA	0	75018	0	0	0	60012	0	0	0	29588	0	0	0	44834	0	0	0	64018	0
3-149209283-T-TAA	3	149209283	rs1399695878	T	TAA	gnomAD Exomes	PASS	NA	ENST00000264613.11	p.Lys237LeufsTer27	p.Lys237LeufsTer27	c.707_708dup	frameshift_variant		NA	1	1613882	6.19624e+07	0	0	PASS		NA	23.4	NA	0	-0.13	-0.378	NA	NA	0	75056	0	0	0	60012	0	0	0	29592	0	0	0	44832	0	0	0	64040	0
3-149209287-GT-G	3	149209287		GT	G	gnomAD Exomes	PASS	NA	ENST00000264613.11	p.Asn235ThrfsTer28	p.Asn235ThrfsTer28	c.704del	frameshift_variant		NA	1	1613770	6.19667e+07	0	0	PASS		NA	32	NA	0	-0.16	2.34	NA	NA	0	75026	0	0	0	60002	0	0	0	29592	0	0	0	44832	0	0	0	64018	0
3-149209299-G-C	3	149209299		G	C	gnomAD Exomes	PASS	NA	ENST00000264613.11	p.Tyr231Ter	p.Tyr231Ter	c.693C>G	stop_gained		NA	1	1613662	6.19708e+07	0	0	PASS		NA	36	NA	0	-0.37	2.23	NA	NA	0	75000	0	0	0	59992	0	0	0	29586	0	0	0	44826	0	0	0	63998	0
3-149209303-C-T	3	149209303	rs1342439175	C	T	gnomAD Exomes	PASS	NA	ENST00000264613.11	p.Trp230Ter	p.Trp230Ter	c.689G>A	stop_gained		NA	1	1613716	6.19688e+06	0	0	PASS		NA	38	NA	0.01	-0.28	8.87	NA	NA	0	75012	0	0	0	59998	0	0	0	29588	0	0	1	44826	0	0	0	64014	0
3-149209346-C-A	3	149209346		C	A	gnomAD Exomes	PASS	NA	ENST00000264613.11	p.Glu216Ter	p.Glu216Ter	c.646G>T	stop_gained		NA	1	1613688	6.19698e+07	0	0	PASS		NA	38	NA	0.33	-0.42	8.87	NA	NA	1	75032	0	0	0	60008	0	0	0	29588	0	0	0	44826	0	0	0	63988	0
3-149209349-G-A	3	149209349	rs386134155	G	A	gnomAD Exomes,gnomAD Genomes	PASS	PASS	ENST00000264613.11	p.Arg215Ter	p.Arg215Ter	c.643C>T	stop_gained	Pathogenic	42122	10	1613164	6.199e+08	0	0	PASS	nfe	2.47e-06	37	NA	0.17	-0.47	1.5	NA	NA	1	74776	0	0	0	59940	0	0	0	29586	0	0	0	44818	0	0	0	63922	0
3-149209358-GTT-G	3	149209358		GTT	G	gnomAD Exomes	PASS	NA	ENST00000264613.11	p.Lys211ThrfsTer3	p.Lys211ThrfsTer3	c.632_633del	frameshift_variant		NA	1	1613254	6.19865e+07	0	0	PASS		NA	25.7	NA	0.19	-0.19	0.155	NA	NA	0	74932	0	0	0	59954	0	0	0	29584	0	0	0	44822	0	0	0	63946	0
3-149209358-GT-G	3	149209358		GT	G	gnomAD Exomes	PASS	NA	ENST00000264613.11	p.Lys211AsnfsTer9	p.Lys211AsnfsTer9	c.633del	frameshift_variant		NA	3	1613136	1.85973e+08	0	0	PASS	nfe	6.8e-07	24.4	NA	0.12	-0.39	0.155	NA	NA	0	74810	0	0	0	59934	0	0	0	29584	0	0	0	44834	0	0	0	63946	0
3-149209361-T-A	3	149209361	rs891805183	T	A	gnomAD Exomes	PASS	NA	ENST00000264613.11	p.Lys211Ter	p.Lys211Ter	c.631A>T	stop_gained		NA	1	1613604	6.19731e+06	0	0	PASS		NA	36	NA	0.05	-0.41	3.73	NA	NA	1	75040	0	0	0	59992	0	0	0	29586	0	0	0	44830	0	0	0	63996	0
3-149209364-CT-C	3	149209364	rs1559957783	CT	C	gnomAD Exomes	PASS	NA	ENST00000264613.11	p.Glu210LysfsTer10	p.Glu210LysfsTer10	c.627del	frameshift_variant		NA	1	1613454	6.19788e+07	0	0	PASS		NA	26.9	NA	0.11	-0.38	4.96	NA	NA	0	75016	0	0	1	59964	0	0	0	29588	0	0	0	44828	0	0	0	63988	0
3-149209386-T-G	3	149209386	rs1727958910	T	G	gnomAD Exomes	PASS	NA	ENST00000264613.11	c.608-2A>C		c.608-2A>C	splice_acceptor_variant		NA	2	1612844	1.24005e+08	0	0	PASS	nfe	2.8e-07	34	NA	0.96	0.75	6.34	NA	NA	0	75012	0	0	0	59968	0	0	0	29578	0	0	0	44810	0	0	0	63938	0
3-149210165-AC-A	3	149210165	rs753254095	AC	A	gnomAD Exomes,gnomAD Genomes	PASS	PASS	ENST00000264613.11	c.607+1del		c.607+1del	splice_donor_variant	Pathogenic/Likely pathogenic	426814	9	1613606	5.57757e+08	0	0	PASS	eas	0.08835	33	NA	0.98	-0.83	4.67	NA	NA	0	74888	0	0	0	59988	0	0	0	29600	0	0	8	44876	0	0	0	64008	0
3-149210166-C-T	3	149210166	rs386134136	C	T	gnomAD Exomes	PASS	NA	ENST00000264613.11	c.607+1G>A		c.607+1G>A	splice_donor_variant	Pathogenic	42172	2	1613784	1.23932e+08	0	0	PASS		NA	34	NA	0.98	-0.82	8.9	NA	NA	0	75012	0	0	0	60000	0	0	0	29598	0	0	1	44856	0	0	0	64004	0
3-149210166-C-G	3	149210166		C	G	gnomAD Exomes	PASS	NA	ENST00000264613.11	c.607+1G>C		c.607+1G>C	splice_donor_variant		NA	1	1613784	6.19662e+06	0	0	PASS		NA	34	NA	0.98	-0.82	8.9	NA	NA	0	75012	0	0	0	60000	0	0	0	29598	0	0	0	44856	0	0	0	64004	0
3-149210166-C-A	3	149210166		C	A	gnomAD Exomes	PASS	NA	ENST00000264613.11	c.607+1G>T		c.607+1G>T	splice_donor_variant		NA	1	1613784	6.19662e+06	0	0	PASS		NA	34	NA	0.98	-0.82	8.9	NA	NA	0	75012	0	0	0	60000	0	0	0	29598	0	0	1	44856	0	0	0	64004	0
3-149210166-CCT-C	3	149210166		CCT	C	gnomAD Exomes	PASS	NA	ENST00000264613.11	p.Asp203PhefsTer4	p.Asp203PhefsTer4	c.606_607del	frameshift_variant		NA	8	1613784	4.95729e+08	0	0	PASS	nfe	2.92e-06	35	NA	0.98	-0.87	8.9	NA	NA	0	75012	0	0	0	60000	0	0	0	29598	0	0	0	44856	0	0	0	64004	0
3-149210167-C-CT	3	149210167	rs386134143	C	CT	gnomAD Exomes	PASS	NA	ENST00000264613.11	p.Asp203ArgfsTer5	p.Asp203ArgfsTer5	c.606dup	frameshift_variant	Pathogenic	17563	2	1613762	1.23934e+08	0	0	PASS		NA	34	NA	0	-0.03	8.9	NA	NA	1	75004	0	0	0	59988	0	0	0	29596	0	0	0	44864	0	0	0	64016	0
3-149210186-AG-A	3	149210186		AG	A	gnomAD Exomes	PASS	NA	ENST00000264613.11	p.Pro196LeufsTer2	p.Pro196LeufsTer2	c.587del	frameshift_variant		NA	1	1613996	6.1958e+07	0	0	PASS		NA	32	NA	0.02	-0.15	-0.116	NA	NA	0	75028	0	0	0	60008	0	0	1	29598	0	0	0	44866	0	0	0	64036	0
3-149210202-G-C	3	149210202	rs1376486509	G	C	gnomAD Exomes	PASS	NA	ENST00000264613.11	p.Ser191Ter	p.Ser191Ter	c.572C>G	stop_gained		NA	1	1614022	6.1957e+07	0	0	PASS		NA	39	NA	0.01	-0.07	8.8	NA	NA	0	75038	0	0	0	60004	0	0	0	29596	0	0	0	44862	0	0	0	64032	0
3-149210252-A-T	3	149210252	rs200363523	A	T	gnomAD Genomes	NA	PASS	ENST00000264613.11	p.Cys174Ter	p.Cys174Ter	c.522T>A	stop_gained		NA	1	1614098	6.19541e+07	0	0	PASS		NA	32	NA	0	-0.1	-1.72	NA	NA	0	75046	0	0	1	60014	0	0	0	29602	0	0	0	44874	0	0	0	64042	0
3-149210268-TC-T	3	149210268		TC	T	gnomAD Exomes	PASS	NA	ENST00000264613.11	p.Glu169LysfsTer7	p.Glu169LysfsTer7	c.505del	frameshift_variant		NA	1	1614090	6.19544e+07	0	0	PASS		NA	21.2	NA	0	-0.18	1.72	NA	NA	0	75046	0	0	0	60012	0	0	0	29598	0	0	0	44872	0	0	0	64046	0
3-149210284-C-A	3	149210284		C	A	gnomAD Exomes	PASS	NA	ENST00000264613.11	p.Glu164Ter	p.Glu164Ter	c.490G>T	stop_gained		NA	1	1614070	6.19552e+07	0	0	PASS		NA	35	NA	0	-0.29	2.06	NA	NA	0	75042	0	0	0	60012	0	0	0	29598	0	0	0	44876	0	0	0	64034	0
3-149210341-CT-C	3	149210341		CT	C	gnomAD Exomes	PASS	NA	ENST00000264613.11	p.Ala145GlnfsTer31	p.Ala145GlnfsTer31	c.432del	frameshift_variant		NA	1	1614062	6.19555e+07	0	0	PASS		NA	18.9	NA	0.04	-0.12	2.95	NA	NA	1	75038	0	0	0	60024	0	0	0	29602	0	0	0	44882	0	0	0	64022	0
3-149210357-GGT-G	3	149210357	rs1189280257	GGT	G	gnomAD Exomes	PASS	NA	ENST00000264613.11	p.Thr139HisfsTer8	p.Thr139HisfsTer8	c.415_416del	frameshift_variant		NA	1	1613994	6.19581e+06	0	0	PASS		NA	33	NA	0.05	-0.03	2.96	NA	NA	0	75040	0	0	0	60014	0	0	0	29600	0	0	0	44872	0	0	0	64012	0
3-149210380-C-T	3	149210380	rs386134135	C	T	gnomAD Exomes,gnomAD Genomes	PASS	PASS	ENST00000264613.11	c.395-1G>A		c.395-1G>A	splice_acceptor_variant	Pathogenic	42168	20	1613552	1.2395e+09	0	0	PASS	nfe	0.01107	34	NA	0.97	-0.85	8.9	NA	NA	0	74882	0	0	0	59980	0	0	0	29596	0	0	0	44874	0	0	0	63984	0
3-149212450-C-G	3	149212450	rs1356289621	C	G	gnomAD Genomes	NA	PASS	ENST00000264613.11	c.394+1G>C		c.394+1G>C	splice_donor_variant		NA	1	1613710	6.1969e+07	0	0	PASS		NA	33	NA	0.88	-0.73	8.9	NA	NA	0	74916	0	0	0	60012	0	0	0	29594	0	0	0	44852	0	0	0	63984	0
3-149212465-TAGTA-T	3	149212465	rs2108301637	TAGTA	T	gnomAD Exomes	PASS	NA	ENST00000264613.11	p.Tyr126IlefsTer49	p.Tyr126IlefsTer49	c.376_379del	frameshift_variant	Pathogenic	1071143	1	1613964	6.19593e+06	0	0	PASS		NA	33	NA	0	-0.07	0.3	NA	NA	0	75032	0	0	0	60020	0	0	0	29600	0	0	0	44836	0	0	0	64018	0
3-149212492-G-GT	3	149212492		G	GT	gnomAD Exomes	PASS	NA	ENST00000264613.11	p.Thr118AsnfsTer11	p.Thr118AsnfsTer11	c.352dup	frameshift_variant		NA	1	1613932	6.19605e+06	0	0	PASS		NA	31	NA	0.02	-0.22	8.8	NA	NA	0	75006	0	0	0	60022	0	0	0	29598	0	0	0	44832	0	0	0	64012	0
3-149212523-G-GA	3	149212523		G	GA	gnomAD Exomes	PASS	NA	ENST00000264613.11	p.His108SerfsTer8	p.His108SerfsTer8	c.321_322insT	frameshift_variant		NA	1	1613870	6.19629e+07	0	0	PASS		NA	32	NA	0	-0.21	8.8	NA	NA	0	74986	0	0	0	59996	0	0	0	29596	0	0	0	44840	0	0	0	64000	0
3-149212527-A-C	3	149212527		A	C	gnomAD Exomes	PASS	NA	ENST00000264613.11	p.Tyr106Ter	p.Tyr106Ter	c.318T>G	stop_gained		NA	1	1614042	6.19563e+06	0	0	PASS		NA	35	NA	0.13	-0.44	0.268	NA	NA	0	75046	0	0	0	60022	0	0	0	29598	0	0	0	44846	0	0	0	64028	0
3-149212578-C-T	3	149212578		C	T	gnomAD Exomes	PASS	NA	ENST00000264613.11	p.Trp89Ter	p.Trp89Ter	c.267G>A	stop_gained		NA	1	1614002	6.19578e+07	0	0	PASS		NA	37	NA	0.09	-0.15	8.9	NA	NA	0	75008	0	0	0	60012	0	0	0	29600	0	0	0	44838	0	0	0	64026	0
3-149212642-TTA-T	3	149212642		TTA	T	gnomAD Exomes	PASS	NA	ENST00000264613.11	p.Tyr67Ter	p.Tyr67Ter	c.201_202del	stop_gained		NA	1	1613888	6.19622e+07	0	0	PASS		NA	33	NA	0	0.01	6.36	NA	NA	0	75030	0	0	0	59994	0	0	0	29600	0	0	0	44844	0	0	0	64026	0
3-149212697-C-A	3	149212697		C	A	gnomAD Exomes	PASS	NA	ENST00000264613.11	p.Glu50Ter	p.Glu50Ter	c.148G>T	stop_gained		NA	2	1613214	1.23976e+08	0	0	PASS	sas	3.65e-06	37	NA	0	-0.03	5.97	NA	NA	0	74984	0	0	0	60006	0	0	0	29592	0	0	0	44830	0	0	0	63620	0
3-149212700-T-C	3	149212700	rs1057518247	T	C	gnomAD Exomes	PASS	NA	ENST00000264613.11	c.147-2A>G		c.147-2A>G	splice_acceptor_variant	Pathogenic	373141	7	1613258	4.33905e+08	0	0	PASS	eas	0.04349	34	NA	0.87	-0.85	6.36	NA	NA	0	75038	0	0	0	60016	0	0	0	29590	0	0	5	44834	0	0	0	63580	0
3-149221642-CTTACGTGT-C	3	149221642	rs761788088	CTTACGTGT	C	gnomAD Exomes,gnomAD Genomes	PASS	PASS	ENST00000264613.11	c.143_146+4del		c.143_146+4del	splice_donor_variant		NA	3	1611582	1.86152e+08	0	0	PASS	afr	0.01064	25	NA	0.99	-0.91	8.85	NA	NA	3	74844	0	0	0	59708	0	0	0	29556	0	0	0	44832	0	0	0	63994	0
3-149221646-C-A	3	149221646	rs386134134	C	A	gnomAD Exomes,gnomAD Genomes	PASS	PASS	ENST00000264613.11	c.146+1G>T		c.146+1G>T	splice_donor_variant		NA	2	1611470	1.2411e+08	0	0	PASS	afr	4.44e-06	34	NA	0.99	-0.86	8.85	NA	NA	2	74826	0	0	0	59718	0	0	0	29546	0	0	0	44832	0	0	0	63972	0
3-149221646-C-T	3	149221646	rs386134134	C	T	gnomAD Exomes,gnomAD Genomes	PASS	PASS	ENST00000264613.11	c.146+1G>A		c.146+1G>A	splice_donor_variant	Pathogenic	42135	16	1611470	9.92882e+08	0	0	PASS	nfe	7.64e-06	34	NA	0.99	-0.86	8.85	NA	NA	0	74826	0	0	0	59718	0	0	0	29546	0	0	1	44832	0	0	0	63972	0
3-149221660-TAA-T	3	149221660		TAA	T	gnomAD Exomes	PASS	NA	ENST00000264613.11	p.Leu44HisfsTer4	p.Leu44HisfsTer4	c.131_132del	frameshift_variant		NA	1	1612028	6.20337e+07	0	0	PASS		NA	29.9	NA	0	0.01	1.7	NA	NA	0	74970	0	0	0	59740	0	0	0	29558	0	0	0	44834	0	0	0	63988	0
3-149221660-TA-T	3	149221660	rs765180751	TA	T	gnomAD Exomes	PASS	NA	ENST00000264613.11	p.Ile45PhefsTer40	p.Ile45PhefsTer40	c.132del	frameshift_variant		NA	1	1612028	6.20337e+07	0	0	PASS		NA	25.5	NA	0.01	-0.01	1.7	NA	NA	0	74970	0	0	0	59740	0	0	0	29558	0	0	0	44834	0	0	0	63988	0
3-149221740-C-T	3	149221740	rs1187462123	C	T	gnomAD Exomes	PASS	NA	ENST00000264613.11	p.Trp18Ter	p.Trp18Ter	c.53G>A	stop_gained		NA	1	1613490	6.19775e+07	0	0	PASS		NA	35	NA	0	-0.03	4.97	NA	NA	0	74984	0	0	1	59966	0	0	0	29598	0	0	0	44852	0	0	0	64000	0
3-149221765-GA-G	3	149221765	rs1396959660	GA	G	gnomAD Exomes	PASS	NA	ENST00000264613.11	p.Leu10CysfsTer75	p.Leu10CysfsTer75	c.27del	frameshift_variant		NA	1	1613636	6.19718e+07	0	0	PASS		NA	22.9	NA	0	0.16	0.309	NA	NA	0	75016	0	0	0	59966	0	0	0	29594	0	0	0	44830	0	0	0	63992	0
3-149221781-CA-C	3	149221781		CA	C	gnomAD Exomes	PASS	NA	ENST00000264613.11	p.Leu4Ter	p.Leu4Ter	c.11del	frameshift_variant		NA	1	1613598	6.19733e+07	0	0	PASS		NA	14.7	NA	0	0.08	1.51	NA	NA	0	75010	0	0	0	59976	0	0	0	29590	0	0	0	44824	0	0	0	63974	0
3-149221791-A-AT	3	149221791	rs750317184	A	AT	gnomAD Exomes,gnomAD Genomes	PASS	PASS	ENST00000264613.11	p.Met1?	p.Met1?	c.1dup	frameshift_variant		NA	49	1613636	3.03662e+09	0	0	PASS	eas	0.00075066	19.3	NA	0	0.03	6.33	NA	NA	0	75014	0	0	0	59976	0	0	0	29596	0	0	44	44828	0	0	0	64004	0
3-149221791-AT-A	3	149221791	rs750317184	AT	A	gnomAD Exomes,gnomAD Genomes	PASS	PASS	ENST00000264613.11	p.Met1?	p.Met1?	c.1del	frameshift_variant	Uncertain significance	1496623	62	1613508	3.84256e+09	0	0	PASS	amr	0.00079807	12.8	NA	0	0.04	6.33	NA	NA	2	74892	0	0	60	59956	0	0	0	29596	0	0	0	44840	0	0	0	64004	0
3-149176306-A-T	3	149176306		A	T	gnomAD Exomes	PASS	NA	ENST00000264613.11	p.Val1042Glu	p.Val1042Glu	c.3125T>A	missense_variant		NA	1	1613480	6.19778e+07	0	0	PASS		NA	29.3	0.974	0.06	0.07	6.33	0	1	0	75040	0	0	0	60008	0	0	0	29588	0	0	0	44872	0	0	0	64036	0
3-149176309-T-C	3	149176309		T	C	gnomAD Exomes	PASS	NA	ENST00000264613.11	p.His1041Arg	p.His1041Arg	c.3122A>G	missense_variant		NA	1	1613478	6.19779e+07	0	0	PASS		NA	26.9	0.956	0.07	0.1	6.36	0	1	0	75018	0	0	0	60008	0	0	0	29592	0	0	0	44864	0	0	0	64032	0
3-149176330-C-G	3	149176330	rs1234930172	C	G	gnomAD Exomes	PASS	NA	ENST00000264613.11	p.Gly1034Ala	p.Gly1034Ala	c.3101G>C	missense_variant	Uncertain significance	1036154	11	1613444	6.81771e+08	0	0	PASS	nfe	4.29e-06	26.5	0.963	0	-0.08	8.9	0	0.999	0	74980	0	0	0	59994	0	0	0	29590	0	0	0	44864	0	0	0	64020	0
3-149176331-C-T	3	149176331	rs1293769646	C	T	gnomAD Exomes	PASS	NA	ENST00000264613.11	p.Gly1034Arg	p.Gly1034Arg	c.3100G>A	missense_variant		NA	3	1613412	1.85941e+08	0	0	PASS	nfe	6.8e-07	29.9	0.993	0	-0.19	8.9	0	1	0	74954	0	0	0	59984	0	0	0	29586	0	0	0	44864	0	0	0	64006	0
3-149176372-G-C	3	149176372	rs1235022791	G	C	gnomAD Genomes	NA	PASS	ENST00000264613.11	p.Pro1020Arg	p.Pro1020Arg	c.3059C>G	missense_variant		NA	1	1612876	6.2001e+07	0	0	PASS		NA	28	0.955	0	0.11	8.76	NA	NA	0	74850	0	0	0	59972	0	0	0	29584	0	0	0	44880	0	0	0	64010	0
3-149176387-A-T	3	149176387	rs1725419170	A	T	gnomAD Exomes	PASS	NA	ENST00000264613.11	p.Val1015Asp	p.Val1015Asp	c.3044T>A	missense_variant		NA	11	1612500	6.82171e+08	0	0	PASS	nfe	5.01e-06	28.3	0.969	0	0.06	6.31	0	1	0	74992	0	0	0	60004	0	0	0	29578	0	0	0	44872	0	0	0	64028	0
3-149176391-C-G	3	149176391		C	G	gnomAD Exomes	PASS	NA	ENST00000264613.11	p.Asp1014His	p.Asp1014His	c.3040G>C	missense_variant		NA	1	1611770	6.20436e+07	0	0	PASS		NA	28.3	0.972	0.05	-0.12	8.87	0	1	0	74890	0	0	0	59974	0	0	0	29578	0	0	0	44862	0	0	0	64002	0
3-149177868-T-C	3	149177868	rs1725518340	T	C	gnomAD Exomes	PASS	NA	ENST00000264613.11	p.His997Arg	p.His997Arg	c.2990A>G	missense_variant		NA	1	1613842	6.19639e+07	0	0	PASS		NA	26.2	0.97	0.02	0.02	6.36	0	1	0	75030	0	0	0	60012	0	0	0	29598	0	0	0	44870	0	0	0	64036	0
3-149177896-C-G	3	149177896		C	G	gnomAD Exomes	PASS	NA	ENST00000264613.11	p.Gly988Arg	p.Gly988Arg	c.2962G>C	missense_variant		NA	1	1613744	6.19677e+07	0	0	PASS		NA	27.4	0.95	0	0	8.9	0	1	0	75030	0	0	0	60010	0	0	0	29600	0	0	0	44866	0	0	0	64020	0
3-149177898-A-T	3	149177898	rs556278892	A	T	gnomAD Exomes	PASS	NA	ENST00000264613.11	p.Met987Lys	p.Met987Lys	c.2960T>A	missense_variant		NA	1	1613824	6.19646e+07	0	0	PASS		NA	28.2	0.952	0	-0.01	6.33	0	0.958	0	75042	0	0	0	60016	0	0	0	29598	0	0	0	44860	0	0	0	64036	0
3-149177919-A-T	3	149177919		A	T	gnomAD Exomes	PASS	NA	ENST00000264613.11	p.Val980Asp	p.Val980Asp	c.2939T>A	missense_variant		NA	1	1613606	6.1973e+07	0	0	PASS		NA	29.7	0.955	0	0	6.33	0	0.971	0	75022	0	0	0	60018	0	0	0	29594	0	0	0	44866	0	0	0	64036	0
3-149177943-A-G	3	149177943	rs1489479882	A	G	gnomAD Exomes	PASS	NA	ENST00000264613.11	p.Leu972Pro	p.Leu972Pro	c.2915T>C	missense_variant		NA	2	1613584	1.23948e+08	0	0	PASS		NA	31	0.955	0	0	6.33	0.01	1	0	75028	0	0	0	60006	0	0	0	29598	0	0	0	44868	0	0	0	64036	0
3-149177952-A-G	3	149177952	rs1725525731	A	G	gnomAD Exomes	PASS	NA	ENST00000264613.11	p.Leu969Pro	p.Leu969Pro	c.2906T>C	missense_variant		NA	5	1613734	3.0984e+08	0	0	PASS	eas	0.04346	31	0.966	0	-0.01	6.33	0.02	1	0	75016	0	0	0	60018	0	0	0	29596	0	0	5	44876	0	0	0	64046	0
3-149177970-C-G	3	149177970		C	G	gnomAD Exomes	PASS	NA	ENST00000264613.11	p.Gly963Ala	p.Gly963Ala	c.2888G>C	missense_variant		NA	1	1613312	6.19843e+07	0	0	PASS		NA	27.2	0.936	0	-0.02	8.9	0	1	0	74998	0	0	0	60000	0	0	0	29596	0	0	0	44868	0	0	0	64028	0
3-149177973-T-C	3	149177973	rs1457909945	T	C	gnomAD Exomes	PASS	NA	ENST00000264613.11	p.Asn962Ser	p.Asn962Ser	c.2885A>G	missense_variant		NA	1	1613432	6.19797e+07	0	0	PASS		NA	27.1	0.938	0	-0.03	6.36	0.01	1	0	75028	0	0	0	60012	0	0	0	29594	0	0	0	44872	0	0	0	64042	0
3-149178603-A-G	3	149178603		A	G	gnomAD Exomes	PASS	NA	ENST00000264613.11	p.Leu897Pro	p.Leu897Pro	c.2690T>C	missense_variant		NA	1	1612974	6.19973e+07	0	0	PASS		NA	26.5	0.988	0	0	6.33	0	1	0	75018	0	0	0	59962	0	0	0	29592	0	0	0	44836	0	0	0	63884	0
3-149178609-C-G	3	149178609	rs139633388	C	G	gnomAD Exomes,gnomAD Genomes	PASS	PASS	ENST00000264613.11	p.Gly895Ala	p.Gly895Ala	c.2684G>C	missense_variant	Conflicting interpretations of pathogenicity	42054	2940	1611726	0.00182413139702406	3	0	PASS	amr	0.0024571	25	0.947	0.01	0.01	8.9	0	1	22	74852	0	0	168	59932	0	0	37	29572	0	0	1	44810	0	0	76	63776	0
3-149179596-C-T	3	149179596	rs570400135	C	T	gnomAD Genomes	NA	PASS	ENST00000264613.11	p.Cys874Tyr	p.Cys874Tyr	c.2621G>A	missense_variant	Uncertain significance	899706	1	1613890	6.19621e+07	0	0	PASS		NA	26.3	0.965	0	-0.03	8.9	0	1	0	75002	0	0	0	59998	0	0	0	29596	0	0	0	44848	0	0	0	63990	0
3-149179597-A-G	3	149179597	rs1417763954	A	G	gnomAD Exomes	PASS	NA	ENST00000264613.11	p.Cys874Arg	p.Cys874Arg	c.2620T>C	missense_variant		NA	3	1613932	1.85881e+08	0	0	PASS	nfe	2.8e-07	27.7	0.967	0.01	0.01	6.33	0	1	0	75020	0	0	1	60006	0	0	0	29596	0	0	0	44852	0	0	0	63996	0
3-149179642-A-G	3	149179642	rs1725651811	A	G	gnomAD Exomes	PASS	NA	ENST00000264613.11	p.Trp859Arg	p.Trp859Arg	c.2575T>C	missense_variant	Uncertain significance	1001430	7	1613440	4.33856e+08	0	0	PASS	nfe	2.47e-06	27.5	0.965	0	0	6.33	0	1	0	74962	0	0	0	59966	0	0	0	29586	0	0	0	44802	0	0	0	63918	0
3-149179662-C-A	3	149179662		C	A	gnomAD Exomes	PASS	NA	ENST00000264613.11	p.Gly852Val	p.Gly852Val	c.2555G>T	missense_variant		NA	1	1606860	6.22332e+07	0	0	PASS		NA	33	0.94	0.7	-0.62	8.9	0	0.99	0	74680	0	0	0	59824	0	0	0	29468	0	0	0	44520	0	0	0	63694	0
3-149182058-A-G	3	149182058		A	G	gnomAD Exomes	PASS	NA	ENST00000264613.11	p.Ile834Thr	p.Ile834Thr	c.2501T>C	missense_variant		NA	1	1590830	6.28603e+07	0	0	PASS		NA	27.3	0.97	0	0	6.33	0	0.99	0	70210	0	0	0	56508	0	0	0	29132	0	0	0	43434	0	0	0	60944	0
3-149182133-C-T	3	149182133	rs759298756	C	T	gnomAD Exomes	PASS	NA	ENST00000264613.11	p.Gly809Asp	p.Gly809Asp	c.2426G>A	missense_variant		NA	5	1613998	3.0979e+08	0	0	PASS	nfe	6.8e-07	32	0.955	0.01	-0.06	8.88	0	1	0	74998	0	0	1	60016	0	0	0	29604	0	0	0	44876	0	0	0	63992	0
3-149183477-A-G	3	149183477	rs1725915228	A	G	gnomAD Exomes	PASS	NA	ENST00000264613.11	p.Leu805Pro	p.Leu805Pro	c.2414T>C	missense_variant		NA	1	1611578	6.2051e+07	0	0	PASS		NA	31	0.963	0.06	0.02	6.3	0	0.999	0	74938	0	0	0	60018	0	0	0	29592	0	0	0	44818	0	0	0	63742	0
3-149185291-A-G	3	149185291	rs763758637	A	G	gnomAD Exomes	PASS	NA	ENST00000264613.11	p.Tyr745His	p.Tyr745His	c.2233T>C	missense_variant		NA	1	1613796	6.19657e+07	0	0	PASS		NA	26	0.943	0	0.02	6.33	0	0.999	0	74978	0	0	1	60010	0	0	0	29606	0	0	0	44884	0	0	0	64020	0
3-149185297-A-C	3	149185297	rs948479993	A	C	gnomAD Exomes	PASS	NA	ENST00000264613.11	p.Trp743Gly	p.Trp743Gly	c.2227T>G	missense_variant	Uncertain significance	2182610	8	1613956	4.95676e+08	0	0	PASS	nfe	2.92e-06	28.7	0.964	0	-0.06	6.33	0	1	0	75020	0	0	0	60006	0	0	0	29604	0	0	0	44882	0	0	0	64016	0
3-149185441-A-T	3	149185441		A	T	gnomAD Exomes	PASS	NA	ENST00000264613.11	p.Phe695Ile	p.Phe695Ile	c.2083T>A	missense_variant		NA	2	1614140	1.23905e+08	0	0	PASS	nfe	2.8e-07	28.7	0.942	0	0.02	6.33	0.01	0.894	0	75042	0	0	0	60022	0	0	0	29606	0	0	0	44884	0	0	0	64032	0
3-149186567-A-G	3	149186567	rs149158988	A	G	gnomAD Exomes,gnomAD Genomes	PASS	PASS	ENST00000264613.11	p.Leu677Pro	p.Leu677Pro	c.2030T>C	missense_variant	Uncertain significance	2300314	84	1614066	5.20425e+09	0	0	PASS	nfe	0.05792	32	0.969	0.1	-0.13	6.31	0	0.999	1	74916	0	0	0	60002	0	0	0	29604	0	0	0	44900	0	0	0	64038	0
3-149186567-A-C	3	149186567		A	C	gnomAD Exomes	PASS	NA	ENST00000264613.11	p.Leu677Arg	p.Leu677Arg	c.2030T>G	missense_variant		NA	1	1614184	6.19508e+06	0	0	PASS		NA	31	0.964	0	0.01	6.31	0	0.997	0	75038	0	0	0	60022	0	0	0	29604	0	0	0	44888	0	0	0	64038	0
3-149186624-A-G	3	149186624	rs1726190460	A	G	gnomAD Exomes	PASS	NA	ENST00000264613.11	p.Ile658Thr	p.Ile658Thr	c.1973T>C	missense_variant	Uncertain significance	902532	10	1614196	6.19503e+08	0	0	PASS	nfe	3.59e-06	26.4	0.933	0	0	6.31	0	0.953	0	75040	0	0	0	60030	0	0	0	29606	0	0	0	44888	0	0	0	64032	0
3-149186649-C-T	3	149186649	rs776936158	C	T	gnomAD Exomes,gnomAD Genomes	PASS	PASS	ENST00000264613.11	p.Gly650Arg	p.Gly650Arg	c.1948G>A	missense_variant	Pathogenic/Likely pathogenic	381716	21	1614010	1.30111e+09	0	0	PASS	sas	8.75e-06	27.5	0.969	0	-0.18	8.87	0	1	1	74910	0	0	1	60000	0	0	0	29606	0	0	0	44896	0	0	0	64034	0
3-149186667-A-T	3	149186667	rs1411357022	A	T	gnomAD Exomes,gnomAD Genomes	PASS	PASS	ENST00000264613.11	p.Trp644Arg	p.Trp644Arg	c.1930T>A	missense_variant		NA	5	1614100	3.0977e+08	0	0	PASS	nfe	1.24e-06	31	0.933	0.25	0.13	6.32	0	1	0	74926	0	0	0	60012	0	0	0	29608	0	0	0	44904	0	0	0	64040	0
3-149198414-G-A	3	149198414	rs754569251	G	A	gnomAD Exomes,gnomAD Genomes	PASS	PASS	ENST00000264613.11	p.Pro556Ser	p.Pro556Ser	c.1666C>T	missense_variant		NA	23	1613240	1.4257e+09	0	0	PASS	sas	0.00017172	28.1	0.94	0.05	-0.02	6.99	0	1	0	74810	0	0	0	59990	0	0	0	29604	0	0	0	44882	0	0	0	63988	0
3-149198416-C-T	3	149198416	rs1283146785	C	T	gnomAD Exomes	PASS	NA	ENST00000264613.11	p.Gly555Glu	p.Gly555Glu	c.1664G>A	missense_variant		NA	4	1613682	2.4788e+08	0	0	PASS	nfe	6.8e-07	26.1	0.98	0	0	8.87	0	1	0	74990	0	0	0	60016	0	0	0	29606	0	0	1	44880	0	0	0	64010	0
3-149198464-T-C	3	149198464	rs1727053529	T	C	gnomAD Genomes	NA	PASS	ENST00000264613.11	p.Tyr539Cys	p.Tyr539Cys	c.1616A>G	missense_variant		NA	2	1613442	1.23959e+08	0	0	PASS	sas	3.65e-06	29	0.968	0.01	-0.01	6.34	0	1	0	74924	0	0	0	59986	0	0	0	29604	0	0	0	44896	0	0	0	64034	0
3-149198523-C-G	3	149198523	rs1727061950	C	G	gnomAD Exomes,gnomAD Genomes	PASS	PASS	ENST00000264613.11	p.Trp519Cys	p.Trp519Cys	c.1557G>C	missense_variant		NA	35	1614034	2.16848e+09	0	0	PASS	nfe	0.02074	31	0.937	0.01	-0.04	8.87	0	1	1	74926	0	0	0	59998	0	0	0	29608	0	0	0	44896	0	0	0	64022	0
3-149198525-A-C	3	149198525		A	C	gnomAD Exomes	PASS	NA	ENST00000264613.11	p.Trp519Gly	p.Trp519Gly	c.1555T>G	missense_variant		NA	1	1614164	6.19516e+06	0	0	PASS		NA	32	0.978	0	0.01	6.31	0	1	0	75054	0	0	0	60022	0	0	0	29606	0	0	0	44884	0	0	0	64030	0
3-149198530-T-C	3	149198530	rs146435990	T	C	gnomAD Exomes,gnomAD Genomes	PASS	PASS	ENST00000264613.11	p.Tyr517Cys	p.Tyr517Cys	c.1550A>G	missense_variant		NA	41	1614022	2.54024e+09	0	0	PASS		NA	29.5	0.963	0.01	-0.01	6.34	0	1	0	74924	0	0	0	60006	0	0	0	29604	0	0	0	44896	0	0	41	64020	0
3-149199774-A-C	3	149199774		A	C	gnomAD Exomes	PASS	NA	ENST00000264613.11	p.Val480Gly	p.Val480Gly	c.1439T>G	missense_variant		NA	1	1613994	6.19581e+06	0	0	PASS		NA	26.3	0.952	0	0	6.33	0.01	0.973	0	74992	0	0	0	60004	0	0	0	29604	0	0	0	44874	0	0	0	64016	0
3-149199789-A-G	3	149199789	rs1490568377	A	G	gnomAD Exomes,gnomAD Genomes	PASS	PASS	ENST00000264613.11	p.Ile475Thr	p.Ile475Thr	c.1424T>C	missense_variant		NA	2	1614036	1.23913e+08	0	0	PASS	nfe	2.8e-07	24.5	0.94	0.02	0.01	6.33	0	0.951	0	74948	0	0	0	60002	0	0	0	29602	0	0	0	44886	0	0	0	64036	0
3-149199861-G-T	3	149199861		G	T	gnomAD Exomes	PASS	NA	ENST00000264613.11	p.Pro451His	p.Pro451His	c.1352C>A	missense_variant		NA	1	1613990	6.19583e+07	0	0	PASS		NA	28.4	0.936	0.02	-0.01	8.8	0	1	0	75042	0	0	0	60032	0	0	0	29602	0	0	0	44880	0	0	0	64026	0
3-149199862-G-A	3	149199862		G	A	gnomAD Exomes	PASS	NA	ENST00000264613.11	p.Pro451Ser	p.Pro451Ser	c.1351C>T	missense_variant		NA	13	1613946	8.05479e+08	0	0	PASS	nfe	6.15e-06	28.2	0.941	0.01	-0.01	8.8	0	1	0	75032	0	0	0	60016	0	0	0	29600	0	0	0	44878	0	0	0	64032	0
3-149199864-C-G	3	149199864		C	G	gnomAD Exomes	PASS	NA	ENST00000264613.11	p.Gly450Ala	p.Gly450Ala	c.1349G>C	missense_variant		NA	2	1613862	1.23926e+08	0	0	PASS	nfe	2.8e-07	32	0.942	0.13	-0.05	8.9	0	1	0	75010	0	0	0	60016	0	0	0	29600	0	0	0	44880	0	0	0	63998	0
3-149202102-C-A	3	149202102		C	A	gnomAD Exomes	PASS	NA	ENST00000264613.11	p.Gly450Cys	p.Gly450Cys	c.1348G>T	missense_variant		NA	1	1613946	6.19599e+07	0	0	PASS		NA	33	0.952	0.21	-0.16	8.88	0	1	0	74998	0	0	0	60014	0	0	0	29600	0	0	0	44882	0	0	0	64002	0
3-149202177-A-G	3	149202177	rs1727373757	A	G	gnomAD Genomes	NA	PASS	ENST00000264613.11	p.Tyr425His	p.Tyr425His	c.1273T>C	missense_variant		NA	1	1614058	6.19556e+06	0	0	PASS		NA	26.7	0.944	0.03	0.02	6.32	NA	NA	1	74918	0	0	0	60000	0	0	0	29602	0	0	0	44894	0	0	0	64042	0
3-149202192-A-G	3	149202192	rs759077460	A	G	gnomAD Exomes	PASS	NA	ENST00000264613.11	p.Tyr420His	p.Tyr420His	c.1258T>C	missense_variant		NA	2	1614152	1.23904e+08	0	0	PASS		NA	25.3	0.937	0.02	0.01	6.32	0	1	0	75040	0	0	1	60016	0	0	0	29600	0	0	1	44880	0	0	0	64030	0
3-149202224-A-G	3	149202224	rs1165290800	A	G	gnomAD Exomes	PASS	NA	ENST00000264613.11	p.Phe409Ser	p.Phe409Ser	c.1226T>C	missense_variant		NA	1	1614192	6.19505e+07	0	0	PASS		NA	26.3	0.939	0	0	6.32	0	1	0	75060	0	0	0	60020	0	0	0	29604	0	0	0	44874	0	0	0	64042	0
3-149206249-A-G	3	149206249	rs1576772309	A	G	gnomAD Exomes	PASS	NA	ENST00000264613.11	p.Ile376Thr	p.Ile376Thr	c.1127T>C	missense_variant		NA	2	1614038	1.23913e+08	0	0	PASS	nfe	2.8e-07	25.7	0.947	0	0	6.33	0	0.997	0	75050	0	0	0	60008	0	0	0	29594	0	0	0	44880	0	0	0	64038	0
3-149206253-A-G	3	149206253	rs386134128	A	G	gnomAD Exomes	PASS	NA	ENST00000264613.11	p.Tyr375His	p.Tyr375His	c.1123T>C	missense_variant	Uncertain significance	42128	8	1614038	4.95651e+08	0	0	PASS	nfe	2.92e-06	26.8	0.974	0	0	3.7	0.03	0.993	0	75064	0	0	0	60016	0	0	0	29598	0	0	0	44868	0	0	0	64040	0
3-149206327-G-T	3	149206327	rs386134127	G	T	gnomAD Exomes	PASS	NA	ENST00000264613.11	p.Ala350Asp	p.Ala350Asp	c.1049C>A	missense_variant	Uncertain significance	42047	2	1613846	1.23928e+08	0	0	PASS	nfe	2.8e-07	26.7	0.932	0	0	8.79	0	0.886	0	75014	0	0	0	60002	0	0	0	29600	0	0	0	44862	0	0	0	64026	0
3-149207371-T-C	3	149207371		T	C	gnomAD Exomes	PASS	NA	ENST00000264613.11	p.His343Arg	p.His343Arg	c.1028A>G	missense_variant		NA	2	1613914	1.23922e+08	0	0	PASS	nfe	2.8e-07	26.5	0.941	0.01	0	6.36	0	1	0	75050	0	0	0	60008	0	0	0	29598	0	0	0	44884	0	0	0	64042	0
3-149207392-A-G	3	149207392		A	G	gnomAD Exomes	PASS	NA	ENST00000264613.11	p.Leu336Pro	p.Leu336Pro	c.1007T>C	missense_variant		NA	1	1613940	6.19602e+07	0	0	PASS		NA	28.3	0.97	0.01	0	6.33	0	0.998	0	75040	0	0	0	60006	0	0	0	29596	0	0	0	44884	0	0	0	64042	0
3-149207504-A-C	3	149207504		A	C	gnomAD Exomes	PASS	NA	ENST00000264613.11	p.Phe299Val	p.Phe299Val	c.895T>G	missense_variant		NA	1	1614042	6.19563e+06	0	0	PASS		NA	26.7	0.948	0.01	0	6.33	0	1	0	75054	0	0	0	60016	0	0	0	29596	0	0	0	44884	0	0	0	64038	0
3-149207515-T-C	3	149207515		T	C	gnomAD Exomes	PASS	NA	ENST00000264613.11	p.His295Arg	p.His295Arg	c.884A>G	missense_variant		NA	2	1614032	1.23913e+08	0	0	PASS		NA	25.3	0.958	0	0	6.36	0	1	0	75050	0	0	0	60014	0	0	0	29598	0	0	0	44876	0	0	0	64044	0
3-149207516-G-A	3	149207516		G	A	gnomAD Exomes	PASS	NA	ENST00000264613.11	p.His295Tyr	p.His295Tyr	c.883C>T	missense_variant		NA	2	1613958	1.23919e+08	0	0	PASS	nfe	2.8e-07	25.7	0.963	0.02	0	8.79	0	1	0	75012	0	0	0	60002	0	0	0	29600	0	0	0	44872	0	0	0	64030	0
3-149207539-C-A	3	149207539		C	A	gnomAD Exomes	PASS	NA	ENST00000264613.11	p.Gly287Val	p.Gly287Val	c.860G>T	missense_variant		NA	1	1613946	6.19599e+07	0	0	PASS		NA	26.6	0.936	0.1	0.01	7.13	0	0.999	0	75026	0	0	0	60000	0	0	0	29594	0	0	0	44884	0	0	0	64016	0
3-149207552-A-G	3	149207552	rs755222932	A	G	gnomAD Exomes	PASS	NA	ENST00000264613.11	p.Trp283Arg	p.Trp283Arg	c.847T>C	missense_variant		NA	1	1613920	6.19609e+07	0	0	PASS		NA	29.9	0.957	0.03	0.02	4.72	0	1	0	75016	0	0	0	59992	0	0	0	29596	0	0	0	44882	0	0	0	64024	0
3-149207590-A-G	3	149207590	rs760359106	A	G	gnomAD Exomes	PASS	NA	ENST00000264613.11	p.Leu270Pro	p.Leu270Pro	c.809T>C	missense_variant	Uncertain significance	962521	13	1613986	8.05459e+07	0	0	PASS	nfe	5.42e-06	29.5	0.988	0	0	6.33	0	1	0	75046	0	0	0	60020	0	0	0	29598	0	0	0	44886	0	0	0	64046	0
3-149207608-C-G	3	149207608	rs765086883	C	G	gnomAD Exomes,gnomAD Genomes	PASS	PASS	ENST00000264613.11	p.Gly264Ala	p.Gly264Ala	c.791G>C	missense_variant	Uncertain significance	1002426	10	1613750	6.19675e+08	0	0	PASS	nfe	4.29e-06	26.1	0.933	0.03	-0.04	8.9	0	1	0	74916	0	0	0	59982	0	0	0	29598	0	0	0	44900	0	0	0	64022	0
3-149207608-C-T	3	149207608	rs765086883	C	T	gnomAD Genomes	NA	PASS	ENST00000264613.11	p.Gly264Glu	p.Gly264Glu	c.791G>A	missense_variant		NA	1	1613750	6.19675e+07	0	0	PASS		NA	26.5	0.942	0.01	-0.02	8.9	NA	NA	0	74916	0	0	0	59982	0	0	1	29598	0	0	0	44900	0	0	0	64022	0
3-149207609-C-T	3	149207609		C	T	gnomAD Exomes	PASS	NA	ENST00000264613.11	p.Gly264Arg	p.Gly264Arg	c.790G>A	missense_variant		NA	2	1613880	1.23925e+08	0	0	PASS	nfe	2.8e-07	28.3	0.949	0.05	-0.07	8.9	0	1	0	75046	0	0	0	60014	0	0	0	29598	0	0	0	44886	0	0	0	64026	0
3-149209215-C-T	3	149209215	rs1310224806	C	T	gnomAD Exomes,gnomAD Genomes	PASS	PASS	ENST00000264613.11	p.Met259Ile	p.Met259Ile	c.777G>A	missense_variant		NA	8	1613538	4.95805e+08	0	0	PASS	nfe	2.92e-06	24.7	0.945	0	0.01	7.02	0.02	0.999	0	74908	0	0	0	59998	0	0	0	29582	0	0	0	44826	0	0	0	64024	0
3-149210191-C-T	3	149210191	rs750451693	C	T	gnomAD Exomes,gnomAD Genomes	PASS	PASS	ENST00000264613.11	p.Gly195Arg	p.Gly195Arg	c.583G>A	missense_variant	Conflicting interpretations of pathogenicity	521552	19	1613778	1.17736e+09	0	0	PASS	afr	0.01064	28	0.972	0.05	-0.07	8.9	0	1	3	74864	0	0	0	59972	0	0	0	29602	0	0	0	44880	0	0	0	64004	0
3-149210371-A-C	3	149210371		A	C	gnomAD Exomes	PASS	NA	ENST00000264613.11	p.Tyr135Asp	p.Tyr135Asp	c.403T>G	missense_variant		NA	1	1614034	6.19566e+07	0	0	PASS		NA	29.3	0.968	0	0	6.33	0	1	0	75062	0	0	0	60016	0	0	0	29598	0	0	1	44870	0	0	0	64030	0
3-149212463-T-C	3	149212463		T	C	gnomAD Exomes	PASS	NA	ENST00000264613.11	p.Lys128Glu	p.Lys128Glu	c.382A>G	missense_variant		NA	2	1613900	1.23923e+08	0	0	PASS	nfe	2.8e-07	28.4	0.963	0	0	6.36	0	1	0	75018	0	0	0	60014	0	0	0	29600	0	0	0	44832	0	0	0	64016	0
3-149212480-T-C	3	149212480		T	C	gnomAD Exomes	PASS	NA	ENST00000264613.11	p.His122Arg	p.His122Arg	c.365A>G	missense_variant		NA	1	1613964	6.19593e+06	0	0	PASS		NA	25.1	0.95	0	0	6.36	0	1	0	75046	0	0	0	60008	0	0	0	29598	0	0	0	44842	0	0	0	64028	0
3-149212538-C-G	3	149212538		C	G	gnomAD Exomes	PASS	NA	ENST00000264613.11	p.Asp103His	p.Asp103His	c.307G>C	missense_variant		NA	1	1613970	6.1959e+06	0	0	PASS		NA	26.1	0.955	0.02	-0.04	5.96	0	0.988	0	75004	0	0	0	60006	0	0	0	29594	0	0	0	44842	0	0	0	64010	0
3-149212561-G-C	3	149212561		G	C	gnomAD Exomes	PASS	NA	ENST00000264613.11	p.Pro95Arg	p.Pro95Arg	c.284C>G	missense_variant		NA	1	1614000	6.19579e+07	0	0	PASS		NA	27.1	0.975	0	0	8.79	0	1	0	75014	0	0	0	60018	0	0	0	29598	0	0	0	44838	0	0	0	64018	0
3-149212564-C-T	3	149212564		C	T	gnomAD Exomes	PASS	NA	ENST00000264613.11	p.Gly94Asp	p.Gly94Asp	c.281G>A	missense_variant		NA	1	1613958	6.19595e+07	0	0	PASS		NA	25.8	0.983	0.01	0	8.9	0	1	0	75002	0	0	0	60004	0	0	0	29594	0	0	0	44830	0	0	0	64004	0
3-149212576-A-G	3	149212576	rs1728187767	A	G	gnomAD Exomes	PASS	NA	ENST00000264613.11	p.Leu90Pro	p.Leu90Pro	c.269T>C	missense_variant		NA	2	1614098	1.23908e+08	0	0	PASS	nfe	2.8e-07	25.8	0.975	0	0	6.33	0	1	0	75048	0	0	0	60026	0	0	0	29600	0	0	0	44842	0	0	0	64038	0
3-149212619-T-G	3	149212619		T	G	gnomAD Exomes	PASS	NA	ENST00000264613.11	p.Thr76Pro	p.Thr76Pro	c.226A>C	missense_variant		NA	1	1614072	6.19551e+07	0	0	PASS		NA	25.3	0.932	0.02	0	2.98	0	0.724	0	75058	0	0	1	60020	0	0	0	29598	0	0	0	44844	0	0	0	64030	0
3-149221689-T-G	3	149221689	rs771715042	T	G	gnomAD Exomes	PASS	NA	ENST00000264613.11	p.Tyr35Ser	p.Tyr35Ser	c.104A>C	missense_variant		NA	1	1613302	6.19847e+07	0	0	PASS		NA	25.6	0.962	0	0.01	6.35	0	1	0	75036	0	0	0	59920	0	0	0	29580	0	0	0	44848	0	0	0	64024	0
3-149221710-A-C	3	149221710	rs768274983	A	C	gnomAD Exomes	PASS	NA	ENST00000264613.11	p.Ile28Ser	p.Ile28Ser	c.83T>G	missense_variant		NA	2	1613280	1.23971e+08	0	0	PASS	nfe	2.8e-07	29.4	0.956	0	0.01	6.33	0	0.995	0	75010	0	0	0	59918	0	0	0	29590	0	0	0	44842	0	0	0	64034	0
3-149178489-ATGT-A	3	149178489	rs1725560989	ATGT	A	gnomAD Exomes	PASS	NA	ENST00000264613.11	p.Asn934del	p.Asn934del	c.2801_2803del	inframe_deletion		NA	1	1613658	6.1971e+07	0	0	PASS		NA	19.8	NA	0	-0.01	6.33	NA	NA	0	75010	0	0	0	60012	0	0	0	29598	0	0	0	44864	0	0	0	64022	0
3-149179593-ATACAAGCAGAATCCTCTG-A	3	149179593		ATACAAGCAGAATCCTCTG	A	gnomAD Exomes	PASS	NA	ENST00000264613.11	p.Thr869_Cys874del	p.Thr869_Cys874del	c.2606_2623del	inframe_deletion		NA	1	1613946	6.19599e+07	0	0	PASS		NA	19.1	NA	0.16	-0.24	6.33	NA	NA	0	75044	0	0	0	60006	0	0	0	29600	0	0	0	44848	0	0	0	63996	0
3-149183481-GTTC-G	3	149183481	rs1482869210	GTTC	G	gnomAD Exomes,gnomAD Genomes	PASS	PASS	ENST00000264613.11	p.Glu803del	p.Glu803del	c.2407_2409del	inframe_deletion	Uncertain significance	1386844	9	1611162	5.58603e+08	0	0	PASS	eas	7.4e-06	18	NA	0.01	-0.04	7	NA	NA	0	74746	0	0	2	59972	0	0	1	29590	0	0	2	44804	0	0	0	63626	0
3-149186588-TCTC-T	3	149186588		TCTC	T	gnomAD Exomes	PASS	NA	ENST00000264613.11	p.Gly669del	p.Gly669del	c.2006_2008del	inframe_deletion		NA	10	1614134	6.19527e+08	0	0	PASS	nfe	4.29e-06	13.9	NA	0	-0.08	2.96	NA	NA	0	75018	0	0	0	60014	0	0	0	29602	0	0	0	44888	0	0	0	64030	0
3-149186633-ACATCGG-A	3	149186633	rs759315393	ACATCGG	A	gnomAD Exomes	PASS	NA	ENST00000264613.11	p.Ala653_Asp654del	p.Ala653_Asp654del	c.1958_1963del	inframe_deletion	Uncertain significance	2061890	9	1614182	5.57558e+08	0	0	PASS	nfe	2.92e-06	20.1	NA	0.93	0.76	6.31	NA	NA	0	75046	0	0	0	60022	0	0	0	29604	0	0	0	44886	0	0	0	64026	0
3-149186635-ATCGGCC-A	3	149186635	rs767304704	ATCGGCC	A	gnomAD Genomes	NA	PASS	ENST00000264613.11	p.Glu652_Ala653del	p.Glu652_Ala653del	c.1956_1961del	inframe_deletion		NA	2	1614068	1.23911e+08	0	0	PASS	afr	4.43e-06	20.2	NA	0.03	0.07	-1.01	NA	NA	2	74926	0	0	0	60012	0	0	0	29606	0	0	0	44900	0	0	0	64036	0
3-149188126-ATAT-A	3	149188126		ATAT	A	gnomAD Exomes	PASS	NA	ENST00000264613.11	p.Asn596del	p.Asn596del	c.1787_1789del	inframe_deletion		NA	4	1612868	2.48005e+08	0	0	PASS	nfe	6.8e-07	18.7	NA	0.05	0.03	6.33	NA	NA	1	75028	0	0	0	60004	0	0	0	29590	0	0	0	44806	0	0	0	63758	0
3-149207521-TCAA-T	3	149207521		TCAA	T	gnomAD Exomes	PASS	NA	ENST00000264613.11	p.Val292del	p.Val292del	c.875_877del	inframe_deletion		NA	1	1614026	6.19569e+07	0	0	PASS		NA	18.1	NA	0.01	0.01	6.36	NA	NA	0	75056	0	0	0	60014	0	0	0	29602	0	0	0	44880	0	0	0	64032	0
3-149209285-ATGT-A	3	149209285		ATGT	A	gnomAD Exomes	PASS	NA	ENST00000264613.11	p.Asn235del	p.Asn235del	c.704_706del	inframe_deletion		NA	1	1613784	6.19662e+06	0	0	PASS		NA	19.9	NA	0	-0.03	6.31	NA	NA	0	75030	0	0	0	60006	0	0	0	29590	0	0	0	44830	0	0	0	64022	0
3-149209297-A-AGGT	3	149209297		A	AGGT	gnomAD Exomes	PASS	NA	ENST00000264613.11	p.Tyr231_Leu232insHis	p.Tyr231_Leu232insHis	c.692_694dup	inframe_insertion		NA	1	1613802	6.19655e+07	0	0	PASS		NA	19.3	NA	0	0.02	6.31	NA	NA	0	75038	0	0	0	60014	0	0	0	29590	0	0	0	44832	0	0	0	64034	0
3-149209331-ACAT-A	3	149209331		ACAT	A	gnomAD Exomes	PASS	NA	ENST00000264613.11	p.Met220del	p.Met220del	c.658_660del	inframe_deletion		NA	1	1613690	6.19698e+07	0	0	PASS		NA	21	NA	0.19	0.1	6.31	NA	NA	0	75022	0	0	0	60002	0	0	0	29592	0	0	0	44826	0	0	0	64014	0
3-149209358-GTTTTTC-G	3	149209358		GTTTTTC	G	gnomAD Exomes	PASS	NA	ENST00000264613.11	p.Glu210_Lys211del	p.Glu210_Lys211del	c.628_633del	inframe_deletion		NA	1	1613254	6.19865e+07	0	0	PASS		NA	16.9	NA	0.07	0.02	0.155	NA	NA	0	74932	0	0	0	59954	0	0	0	29584	0	0	0	44822	0	0	0	63946	0
3-149210262-TCTC-T	3	149210262	rs770724751	TCTC	T	gnomAD Exomes,gnomAD Genomes	PASS	PASS	ENST00000264613.11	p.Gly170del	p.Gly170del	c.509_511del	inframe_deletion		NA	29	1613954	1.79683e+09	0	0	PASS	nfe	0.01567	16.1	NA	0	-0.01	6.36	NA	NA	0	74920	0	0	0	59990	0	0	0	29596	0	0	0	44882	0	0	0	64042	0
3-149210278-TTTGTTC-T	3	149210278		TTTGTTC	T	gnomAD Exomes	PASS	NA	ENST00000264613.11	p.Glu164_Gln165del	p.Glu164_Gln165del	c.490_495del	inframe_deletion		NA	1	1614104	6.19539e+07	0	0	PASS		NA	17.8	NA	0	-0.03	1.18	NA	NA	0	75052	0	0	0	60016	0	0	0	29598	0	0	0	44878	0	0	0	64038	0
3-149210358-GTGT-G	3	149210358		GTGT	G	gnomAD Exomes	PASS	NA	ENST00000264613.11	p.Asn138del	p.Asn138del	c.413_415del	inframe_deletion		NA	1	1613976	6.19588e+07	0	0	PASS		NA	21.5	NA	0	-0.03	5.86	NA	NA	0	75022	0	0	0	60022	0	0	0	29602	0	0	0	44876	0	0	0	64026	0
3-149212485-A-ATGAAAGGTG	3	149212485		A	ATGAAAGGTG	gnomAD Exomes	PASS	NA	ENST00000264613.11	p.Thr118_His120dup	p.Thr118_His120dup	c.351_359dup	inframe_insertion		NA	1	1613998	6.19579e+07	0	0	PASS		NA	19	NA	0.07	-0.1	1.35	NA	NA	0	75044	0	0	0	60018	0	0	0	29596	0	0	0	44844	0	0	0	64038	0
3-149221790-C-A	3	149221790	rs1728830455	C	A	gnomAD Exomes	PASS	NA	ENST00000264613.11	p.Met1?	p.Met1?	c.3G>T	start_lost		NA	1	1613164	6.199e+07	0	0	PASS		NA	24.6	0.822	0.09	0.03	8.89	0.01	0.942	0	75020	0	0	0	59966	0	0	0	29566	0	0	0	44786	0	0	0	63936	0
[truncated: 22 more columns]

## Sheet: 542_Rare_LoF_MM_variants
gnomAD.ID	Chromosome	Position	rsIDs	Reference	Alternate	Source	Filters...exomes	Filters...genomes	MANE_Transcript	HGVS.Consequence	Protein.Consequence	Transcript.Consequence	VEP.Annotation	ClinVar.Clinical.Significance	ClinVar.Variation.ID	Allele.Count	Allele.Number	Allele.Frequency	Homozygote.Count	Hemizygote.Count	Filters...joint	GroupMax.FAF.group	GroupMax.FAF.frequency	cadd	revel_max	spliceai_ds_max	pangolin_largest_ds	phylop	sift_max	polyphen_max	Allele.Count.African.African.American	Allele.Number.African.African.American	Homozygote.Count.African.African.American	Hemizygote.Count.African.African.American	Allele.Count.Admixed.American	Allele.Number.Admixed.American	Homozygote.Count.Admixed.American	Hemizygote.Count.Admixed.American	Allele.Count.Ashkenazi.Jewish	Allele.Number.Ashkenazi.Jewish	Homozygote.Count.Ashkenazi.Jewish	Hemizygote.Count.Ashkenazi.Jewish	Allele.Count.East.Asian	Allele.Number.East.Asian	Homozygote.Count.East.Asian	Hemizygote.Count.East.Asian	Allele.Count.European..Finnish.	Allele.Number.European..Finnish.	Homozygote.Count.European..Finnish.
3-149173731-C-T	3	149173731	rs1216260462	C	T	gnomAD Exomes	PASS	NA	ENST00000264613.11	c.3182-1G>A		c.3182-1G>A	splice_acceptor_variant		NA	1	1429370	6.99609e+07	0	0	PASS		NA	29.3	NA	0.17	-0.58	5	NA	NA	0	70590	0	0	0	53414	0	0	0	27550	0	0	0	41764	0	0	0	60140	0
3-149176254-AT-A	3	149176254	rs1183340313	AT	A	gnomAD Exomes	PASS	NA	ENST00000264613.11	p.Asn1059MetfsTer9	p.Asn1059MetfsTer9	c.3176del	frameshift_variant		NA	2	1612006	1.24069e+07	0	0	PASS		NA	22.2	NA	0.01	0.06	-3.22	NA	NA	0	74942	0	0	0	59998	0	0	1	29582	0	0	0	44862	0	0	0	64030	0
3-149176387-A-AC	3	149176387	rs1725419595	A	AC	gnomAD Genomes	NA	PASS	ENST00000264613.11	p.Val1015GlyfsTer3	p.Val1015GlyfsTer3	c.3043dup	frameshift_variant		NA	1	1612382	6.202e+06	0	0	PASS		NA	33	NA	0.02	-0.08	6.31	NA	NA	0	74870	0	0	0	59984	0	0	0	29578	0	0	0	44884	0	0	0	64028	0
3-149177923-C-A	3	149177923		C	A	gnomAD Exomes	PASS	NA	ENST00000264613.11	p.Glu979Ter	p.Glu979Ter	c.2935G>T	stop_gained		NA	1	1613590	6.19736e+07	0	0	PASS		NA	36	NA	0	-0.32	1.61	NA	NA	0	75026	0	0	0	60018	0	0	0	29598	0	0	0	44870	0	0	0	64030	0
3-149177950-G-A	3	149177950	rs1249997250	G	A	gnomAD Exomes	PASS	NA	ENST00000264613.11	p.Gln970Ter	p.Gln970Ter	c.2908C>T	stop_gained		NA	1	1613574	6.19742e+07	0	0	PASS		NA	38	NA	0.03	-0.11	1.61	NA	NA	0	75022	0	0	0	60014	0	0	0	29600	0	0	0	44874	0	0	0	64040	0
3-149178413-A-G	3	149178413	rs771277095	A	G	gnomAD Exomes	PASS	NA	ENST00000264613.11	c.2878+2T>C		c.2878+2T>C	splice_donor_variant		NA	9	1569084	5.73583e+07	0	0	PASS	nfe	2.56e-06	32	NA	0.96	-0.78	6.33	NA	NA	0	74022	0	0	0	59824	0	0	0	29274	0	0	0	44592	0	0	0	63994	0
3-149178414-C-A	3	149178414		C	A	gnomAD Exomes	PASS	NA	ENST00000264613.11	c.2878+1G>T		c.2878+1G>T	splice_donor_variant		NA	1	1570846	6.366e+07	0	0	PASS		NA	33	NA	0.99	-0.81	8.9	NA	NA	0	73938	0	0	0	59780	0	0	0	29280	0	0	0	44574	0	0	0	63888	0
3-149178580-AG-A	3	149178580	rs762368526	AG	A	gnomAD Exomes	PASS	NA	ENST00000264613.11	p.Leu905Ter	p.Leu905Ter	c.2712del	frameshift_variant		NA	1	1613802	6.19655e+07	0	0	PASS		NA	22.6	NA	0	-0.06	-3.69	NA	NA	0	75028	0	0	0	60002	0	0	0	29598	0	0	0	44862	0	0	0	64000	0
3-149178581-G-C	3	149178581	rs1725568597	G	C	gnomAD Genomes	NA	PASS	ENST00000264613.11	p.Tyr904Ter	p.Tyr904Ter	c.2712C>G	stop_gained		NA	1	1613486	6.19776e+07	0	0	PASS		NA	35	NA	0.04	-0.15	1.99	NA	NA	1	74876	0	0	0	59968	0	0	0	29596	0	0	0	44864	0	0	0	63958	0
3-149178592-GACAA-G	3	149178592		GACAA	G	gnomAD Exomes	PASS	NA	ENST00000264613.11	p.Cys900GlufsTer5	p.Cys900GlufsTer5	c.2697_2700del	frameshift_variant		NA	1	1613208	6.19883e+07	0	0	PASS		NA	29.1	NA	0	-0.03	7.02	NA	NA	0	74964	0	0	0	59956	0	0	0	29592	0	0	0	44818	0	0	0	63890	0
3-149178592-G-A	3	149178592	rs386134156	G	A	gnomAD Exomes,gnomAD Genomes	PASS	PASS	ENST00000264613.11	p.Arg901Ter	p.Arg901Ter	c.2701C>T	stop_gained	Pathogenic	42124	36	1613090	2.23174e+09	0	0	PASS	nfe	0.02154	38	NA	0.02	-0.08	7.02	NA	NA	0	74842	0	0	0	59936	0	0	0	29592	0	0	0	44830	0	0	0	63890	0
3-149178597-ACAAT-A	3	149178597		ACAAT	A	gnomAD Exomes	PASS	NA	ENST00000264613.11	p.Ile898PhefsTer7	p.Ile898PhefsTer7	c.2692_2695del	frameshift_variant		NA	1	1613448	6.19791e+07	0	0	PASS		NA	32	NA	0	-0.05	6.33	NA	NA	0	75026	0	0	0	59974	0	0	0	29590	0	0	0	44846	0	0	0	63936	0
3-149178602-CAG-C	3	149178602	rs386134153	CAG	C	gnomAD Exomes,gnomAD Genomes	PASS	PASS	ENST00000264613.11	p.Leu897AspfsTer27	p.Leu897AspfsTer27	c.2689_2690del	frameshift_variant	Pathogenic	42154	6	1612830	3.72017e+08	0	0	PASS	nfe	1.24e-06	32	NA	0.01	-0.06	3.58	NA	NA	1	74846	0	0	0	59948	0	0	0	29586	0	0	0	44848	0	0	0	63866	0
3-149178623-G-C	3	149178623	rs1043139127	G	C	gnomAD Exomes,gnomAD Genomes	PASS	PASS	ENST00000264613.11	p.Tyr890Ter	p.Tyr890Ter	c.2670C>G	stop_gained	Pathogenic	952512	18	1609258	1.11853e+09	0	0	PASS	nfe	9.56e-06	39	NA	0.08	0.09	-0.29	NA	NA	0	74762	0	0	0	59912	0	0	0	29552	0	0	0	44824	0	0	0	63676	0
3-149179580-A-C	3	149179580	rs769993572	A	C	gnomAD Exomes,gnomAD Genomes	PASS	PASS	ENST00000264613.11	p.Tyr879Ter	p.Tyr879Ter	c.2637T>G	stop_gained		NA	2	1613624	1.23945e+08	0	0	PASS	nfe	2.8e-07	36	NA	0.02	-0.19	1.95	NA	NA	0	74900	0	0	0	59986	0	0	0	29590	0	0	0	44866	0	0	0	64000	0
3-149179613-TC-T	3	149179613	rs386134152	TC	T	gnomAD Exomes	PASS	NA	ENST00000264613.11	p.Gly868GlufsTer26	p.Gly868GlufsTer26	c.2603del	frameshift_variant	Pathogenic	42153	1	1613918	6.1961e+07	0	0	PASS		NA	29.1	NA	0.03	-0.24	0.3	NA	NA	0	75004	0	0	0	60006	0	0	0	29600	0	0	1	44850	0	0	0	63996	0
3-149179635-A-AT	3	149179635		A	AT	gnomAD Exomes	PASS	NA	ENST00000264613.11	p.Ile861AsnfsTer27	p.Ile861AsnfsTer27	c.2581dup	frameshift_variant		NA	1	1609176	6.21436e+07	0	0	PASS		NA	33	NA	0	-0.17	6.33	NA	NA	0	74606	0	0	0	59724	0	0	0	29438	0	0	0	44458	0	0	0	63432	0
3-149179641-C-T	3	149179641	rs1338118501	C	T	gnomAD Exomes	PASS	NA	ENST00000264613.11	p.Trp859Ter	p.Trp859Ter	c.2576G>A	stop_gained		NA	2	1609832	1.24237e+08	0	0	PASS	nfe	2.8e-07	47	NA	0.5	-0.44	8.9	NA	NA	0	74708	0	0	0	59820	0	0	0	29442	0	0	0	44454	0	0	0	63576	0
3-149179645-CGTAA-C	3	149179645	rs1176712883	CGTAA	C	gnomAD Exomes,gnomAD Genomes	PASS	PASS	ENST00000264613.11	p.Val858GlyfsTer35	p.Val858GlyfsTer35	c.2568_2571del	frameshift_variant		NA	6	1603740	3.74125e+08	0	0	PASS	afr	0.01072	32	NA	0	0.01	-2.07	NA	NA	3	74298	0	0	0	59522	0	0	0	29258	0	0	0	43846	0	0	0	63062	0
3-149179646-G-GT	3	149179646		G	GT	gnomAD Exomes	PASS	NA	ENST00000264613.11	p.Tyr857Ter	p.Tyr857Ter	c.2570dup	stop_gained		NA	3	1603560	1.87084e+08	0	0	PASS	nfe	6.8e-07	34	NA	0	-0.16	-0.328	NA	NA	0	74502	0	0	0	59686	0	0	0	29234	0	0	0	44070	0	0	0	62828	0
3-149179653-AGAGTTTCACCT-A	3	149179653	rs758032818	AGAGTTTCACCT	A	gnomAD Genomes	NA	PASS	ENST00000264613.11	c.2555-2_2563del		c.2555-2_2563del	splice_acceptor_variant		NA	1	1612016	6.20341e+07	0	0	PASS		NA	27.3	NA	0.98	-0.76	-0.571	NA	NA	0	74906	0	0	0	59912	0	0	0	29544	0	0	1	44704	0	0	0	63802	0
3-149179663-C-G	3	149179663		C	G	gnomAD Exomes	PASS	NA	ENST00000264613.11	c.2555-1G>C		c.2555-1G>C	splice_acceptor_variant		NA	1	1561886	6.40252e+06	0	0	PASS		NA	28.9	NA	0.98	-0.7	8.9	NA	NA	0	72998	0	0	0	58112	0	0	0	27766	0	0	1	39908	0	0	0	60030	0
3-149181996-CGTGAGTACCT-C	3	149181996	rs767180254	CGTGAGTACCT	C	gnomAD Exomes	PASS	NA	ENST00000264613.11	c.2553_2554+8del		c.2553_2554+8del	splice_donor_variant		NA	1	1245162	8.03108e+07	0	0	PASS		NA	32	NA	1	-0.85	0.079	NA	NA	0	63306	0	0	0	52394	0	0	0	20960	0	0	0	24360	0	0	0	44508	0
3-149182030-ACT-A	3	149182030	rs1725821400	ACT	A	gnomAD Exomes	PASS	NA	ENST00000264613.11	p.Ser843PhefsTer10	p.Ser843PhefsTer10	c.2527_2528del	frameshift_variant	Pathogenic	871317	2	1460772	1.36914e+08	0	0	PASS		NA	23.4	NA	0	0	0.057	NA	NA	0	65172	0	0	0	52882	0	0	0	24384	0	0	0	30734	0	0	0	49416	0
3-149182035-CTGTT-C	3	149182035	rs752232577	CTGTT	C	gnomAD Exomes	PASS	NA	ENST00000264613.11	p.Thr841ArgfsTer52	p.Thr841ArgfsTer52	c.2520_2523del	frameshift_variant		NA	5	1467424	3.40733e+08	0	0	PASS		NA	33	NA	0	0	0.684	NA	NA	0	67520	0	0	0	53550	0	0	0	25040	0	0	0	32196	0	0	3	51766	0
3-149182061-G-C	3	149182061	rs369900671	G	C	gnomAD Genomes	NA	PASS	ENST00000264613.11	p.Ser833Ter	p.Ser833Ter	c.2498C>G	stop_gained	Pathogenic	645495	3	1606594	1.8673e+08	0	0	PASS	mid	0.00014185	47	NA	0	-0.01	8.79	NA	NA	0	73262	0	0	0	58826	0	0	0	29524	0	0	0	44522	0	0	0	62902	0
3-149182081-G-GT	3	149182081	rs755531409	G	GT	gnomAD Exomes,gnomAD Genomes	PASS	PASS	ENST00000264613.11	p.Asn826LysfsTer28	p.Asn826LysfsTer28	c.2477dup	frameshift_variant		NA	3	1612310	1.86068e+07	0	0	PASS	nfe	6.8e-07	33	NA	0	0	0.043	NA	NA	0	74606	0	0	0	59846	0	0	0	29568	0	0	0	44812	0	0	0	63808	0
3-149182086-T-A	3	149182086	rs1576734749	T	A	gnomAD Genomes	NA	PASS	ENST00000264613.11	p.Lys825Ter	p.Lys825Ter	c.2473A>T	stop_gained		NA	1	1613236	6.19872e+06	0	0	PASS		NA	47	NA	0	-0.05	6.34	NA	NA	1	74794	0	0	0	59930	0	0	0	29582	0	0	0	44826	0	0	0	63930	0
3-149182122-GA-G	3	149182122		GA	G	gnomAD Exomes	PASS	NA	ENST00000264613.11	p.His813MetfsTer81	p.His813MetfsTer81	c.2436del	frameshift_variant		NA	3	1614094	1.85863e+08	0	0	PASS	nfe	2.8e-07	27.2	NA	0	-0.05	4.91	NA	NA	0	75050	0	0	0	60026	0	0	0	29606	0	0	0	44878	0	0	0	64004	0
3-149182134-C-G	3	149182134		C	G	gnomAD Exomes	PASS	NA	ENST00000264613.11	c.2426-1G>C		c.2426-1G>C	splice_acceptor_variant		NA	1	1614092	6.19543e+07	0	0	PASS		NA	33	NA	0.99	-0.79	8.88	NA	NA	0	75040	0	0	0	60024	0	0	0	29608	0	0	0	44878	0	0	0	64006	0
3-149183471-A-ACT	3	149183471	rs1207021051	A	ACT	gnomAD Exomes	PASS	NA	ENST00000264613.11	p.Ile807LysfsTer3	p.Ile807LysfsTer3	c.2419_2420insAG	frameshift_variant		NA	1	1611462	6.20555e+07	0	0	PASS		NA	33	NA	0.02	-0.09	6.3	NA	NA	0	74942	0	0	0	60022	0	0	0	29596	0	0	0	44812	0	0	1	63654	0
3-149183475-C-A	3	149183475		C	A	gnomAD Exomes	PASS	NA	ENST00000264613.11	p.Gly806Ter	p.Gly806Ter	c.2416G>T	stop_gained		NA	1	1611232	6.20643e+07	0	0	PASS		NA	45	NA	0	-0.07	8.86	NA	NA	0	74844	0	0	0	60000	0	0	0	29586	0	0	0	44812	0	0	0	63588	0
3-149183499-T-A	3	149183499	rs1431301960	T	A	gnomAD Exomes	PASS	NA	ENST00000264613.11	p.Arg798Ter	p.Arg798Ter	c.2392A>T	stop_gained		NA	1	1611770	6.20436e+07	0	0	PASS		NA	39	NA	0.01	-0.17	4.68	NA	NA	0	74910	0	0	0	60010	0	0	0	29598	0	0	0	44818	0	0	0	63784	0
3-149183505-CT-C	3	149183505		CT	C	gnomAD Exomes	PASS	NA	ENST00000264613.11	p.Val796TrpfsTer13	p.Val796TrpfsTer13	c.2385del	frameshift_variant		NA	1	1611806	6.20422e+07	0	0	PASS		NA	15	NA	0	-0.07	0.795	NA	NA	0	74882	0	0	0	60006	0	0	0	29598	0	0	0	44814	0	0	0	63802	0
3-149183579-CCCTT-C	3	149183579		CCCTT	C	gnomAD Exomes	PASS	NA	ENST00000264613.11	p.Lys770GlufsTer5	p.Lys770GlufsTer5	c.2308_2311del	frameshift_variant		NA	1	1600690	6.24731e+07	0	0	PASS		NA	33	NA	0.1	-0.07	-0.962	NA	NA	0	73838	0	0	0	59686	0	0	0	29488	0	0	0	44764	0	0	0	62938	0
3-149183606-C-CT	3	149183606		C	CT	gnomAD Exomes	PASS	NA	ENST00000264613.11	c.2286-2dup		c.2286-2dup	splice_acceptor_variant		NA	1	1537884	6.50244e+07	0	0	PASS		NA	23.4	NA	0.01	0.01	8.86	NA	NA	0	62138	0	0	0	54992	0	0	0	28586	0	0	0	44440	0	0	0	59442	0
3-149183606-C-T	3	149183606		C	T	gnomAD Exomes	PASS	NA	ENST00000264613.11	c.2286-1G>A		c.2286-1G>A	splice_acceptor_variant		NA	1	1537882	6.50245e+07	0	0	PASS		NA	34	NA	0.96	-0.83	8.86	NA	NA	0	62136	0	0	0	54992	0	0	0	28586	0	0	0	44440	0	0	0	59442	0
3-149183606-CT-C	3	149183606	rs777798145	CT	C	gnomAD Exomes	PASS	NA	ENST00000264613.11	c.2286-2del		c.2286-2del	splice_acceptor_variant		NA	4	1537822	2.60108e+08	0	0	PASS	sas	9.27e-06	23.3	NA	0	0	8.86	NA	NA	0	62044	0	0	0	54974	0	0	0	28588	0	0	0	44454	0	0	0	59452	0
3-149185257-TG-T	3	149185257		TG	T	gnomAD Exomes	PASS	NA	ENST00000264613.11	p.His756IlefsTer13	p.His756IlefsTer13	c.2266del	frameshift_variant		NA	1	1612956	6.1998e+07	0	0	PASS		NA	34	NA	0.14	-0.09	2.32	NA	NA	0	74968	0	0	0	60010	0	0	0	29604	0	0	0	44888	0	0	0	64034	0
3-149185272-C-T	3	149185272		C	T	gnomAD Exomes	PASS	NA	ENST00000264613.11	p.Trp751Ter	p.Trp751Ter	c.2252G>A	stop_gained		NA	1	1613368	6.19821e+07	0	0	PASS		NA	40	NA	0.12	-0.11	7.08	NA	NA	0	74972	0	0	0	60014	0	0	0	29602	0	0	0	44886	0	0	0	64014	0
3-149185306-C-A	3	149185306		C	A	gnomAD Exomes	PASS	NA	ENST00000264613.11	p.Glu740Ter	p.Glu740Ter	c.2218G>T	stop_gained		NA	1	1614074	6.1955e+07	0	0	PASS		NA	41	NA	0.31	0.53	8.9	NA	NA	0	75032	0	0	0	60008	0	0	0	29608	0	0	0	44886	0	0	0	64026	0
3-149185338-AG-A	3	149185338	rs587777922	AG	A	gnomAD Exomes	PASS	NA	ENST00000264613.11	p.Leu729TrpfsTer40	p.Leu729TrpfsTer40	c.2185del	frameshift_variant	Pathogenic	42147	1	1614142	6.19524e+07	0	0	PASS		NA	22.2	NA	0	-0.27	-3.16	NA	NA	0	75030	0	0	0	60016	0	0	0	29608	0	0	1	44888	0	0	0	64018	0
3-149185340-G-C	3	149185340		G	C	gnomAD Exomes	PASS	NA	ENST00000264613.11	p.Tyr728Ter	p.Tyr728Ter	c.2184C>G	stop_gained		NA	1	1614072	6.19551e+07	0	0	PASS		NA	35	NA	0	-0.4	3.54	NA	NA	0	75010	0	0	0	60008	0	0	0	29604	0	0	0	44884	0	0	0	64006	0
3-149185413-TG-T	3	149185413	rs763306993	TG	T	gnomAD Exomes	PASS	NA	ENST00000264613.11	p.His704IlefsTer6	p.His704IlefsTer6	c.2110del	frameshift_variant		NA	9	1614198	5.57552e+08	0	0	PASS	nfe	3.59e-06	33	NA	0	-0.38	6.36	NA	NA	0	75052	0	0	0	60026	0	0	0	29602	0	0	0	44886	0	0	0	64044	0
3-149185448-T-C	3	149185448		T	C	gnomAD Exomes	PASS	NA	ENST00000264613.11	c.2078-2A>G		c.2078-2A>G	splice_acceptor_variant		NA	2	1614110	1.23907e+08	0	0	PASS	nfe	2.8e-07	33	NA	0.16	-0.55	6.36	NA	NA	0	75048	0	0	0	60026	0	0	0	29598	0	0	0	44890	0	0	0	64040	0
3-149186523-CTG-C	3	149186523		CTG	C	gnomAD Exomes	PASS	NA	ENST00000264613.11	p.Thr691ArgfsTer5	p.Thr691ArgfsTer5	c.2072_2073del	frameshift_variant		NA	1	1614106	6.19538e+07	0	0	PASS		NA	24.4	NA	0.15	-0.12	-1.15	NA	NA	0	75054	0	0	0	60032	0	0	0	29606	0	0	0	44880	0	0	0	64020	0
3-149186530-AG-A	3	149186530	rs386134147	AG	A	gnomAD Exomes,gnomAD Genomes	PASS	PASS	ENST00000264613.11	p.Pro689LeufsTer21	p.Pro689LeufsTer21	c.2066del	frameshift_variant	Pathogenic/Likely pathogenic	42143	156	1614030	9.66525e+09	0	0	PASS	nfe	0.00011395	33	NA	0	-0.04	-2.77	NA	NA	0	74934	0	0	0	60012	0	0	0	29606	0	0	0	44898	0	0	0	64038	0
3-149186542-GA-G	3	149186542		GA	G	gnomAD Exomes	PASS	NA	ENST00000264613.11	p.Leu685ProfsTer25	p.Leu685ProfsTer25	c.2054del	frameshift_variant		NA	1	1614180	6.1951e+07	0	0	PASS		NA	25.8	NA	0.01	-0.11	1.02	NA	NA	0	75040	0	0	0	60034	0	0	0	29606	0	0	0	44886	0	0	0	64038	0
3-149186555-GT-G	3	149186555		GT	G	gnomAD Exomes	PASS	NA	ENST00000264613.11	p.Thr681GlnfsTer29	p.Thr681GlnfsTer29	c.2041del	frameshift_variant		NA	3	1614190	1.85852e+08	0	0	PASS	nfe	6.8e-07	25.6	NA	0	0.01	5.81	NA	NA	0	75042	0	0	0	60020	0	0	0	29608	0	0	0	44890	0	0	0	64034	0
3-149186564-AAG-A	3	149186564	rs1345972055	AAG	A	gnomAD Genomes	NA	PASS	ENST00000264613.11	p.Phe678ProfsTer12	p.Phe678ProfsTer12	c.2031_2032del	frameshift_variant		NA	1	1614062	6.19555e+07	0	0	PASS		NA	33	NA	0.04	-0.06	6.31	NA	NA	1	74916	0	0	0	60000	0	0	0	29608	0	0	0	44900	0	0	0	64042	0
3-149186597-C-T	3	149186597		C	T	gnomAD Exomes	PASS	NA	ENST00000264613.11	p.Trp667Ter	p.Trp667Ter	c.2000G>A	stop_gained		NA	2	1614194	1.23901e+08	0	0	PASS	nfe	2.8e-07	36	NA	0	-0.31	3.21	NA	NA	0	75046	0	0	0	60022	0	0	0	29604	0	0	0	44888	0	0	0	64036	0
3-149186601-G-GAT	3	149186601		G	GAT	gnomAD Exomes	PASS	NA	ENST00000264613.11	p.Leu666IlefsTer45	p.Leu666IlefsTer45	c.1994_1995dup	frameshift_variant		NA	1	1614194	6.19504e+07	0	0	PASS		NA	23.3	NA	0	-0.07	1.43	NA	NA	0	75032	0	0	0	60026	0	0	0	29604	0	0	0	44890	0	0	0	64046	0
3-149186602-A-T	3	149186602	rs1351532741	A	T	gnomAD Exomes	PASS	NA	ENST00000264613.11	p.Tyr665Ter	p.Tyr665Ter	c.1995T>A	stop_gained		NA	3	1614188	1.85852e+08	0	0	PASS	nfe	6.8e-07	33	NA	0	-0.06	-1.72	NA	NA	0	75048	0	0	0	60028	0	0	0	29606	0	0	0	44886	0	0	0	64030	0
3-149186604-ATG-A	3	149186604	rs1257565717	ATG	A	gnomAD Exomes,gnomAD Genomes	PASS	PASS	ENST00000264613.11	p.Thr664IlefsTer26	p.Thr664IlefsTer26	c.1991_1992del	frameshift_variant	Pathogenic	2630109	6	1614044	3.71737e+08	0	0	PASS	afr	0.01746	32	NA	0.01	-0.05	6.31	NA	NA	4	74920	0	0	0	60002	0	0	0	29608	0	0	0	44902	0	0	0	64032	0
3-149186643-C-A	3	149186643	rs141425435	C	A	gnomAD Genomes	NA	PASS	ENST00000264613.11	p.Glu652Ter	p.Glu652Ter	c.1954G>T	stop_gained		NA	1	1614080	619548	0	0	PASS		NA	42	NA	0	-0.31	8.87	NA	NA	0	74932	0	0	0	60004	0	0	0	29606	0	0	1	44904	0	0	0	64030	0
3-149186666-C-T	3	149186666	rs1361931808	C	T	gnomAD Exomes,gnomAD Genomes	PASS	PASS	ENST00000264613.11	p.Trp644Ter	p.Trp644Ter	c.1931G>A	stop_gained	Likely pathogenic	2628606	13	1614010	8.05447e+08	0	0	PASS	nfe	6.15e-06	43	NA	0	-0.27	8.88	NA	NA	0	74900	0	0	0	60000	0	0	0	29608	0	0	0	44892	0	0	0	64026	0
3-149186675-GA-G	3	149186675	rs1158324498	GA	G	gnomAD Genomes	NA	PASS	ENST00000264613.11	p.Ser641ArgfsTer69	p.Ser641ArgfsTer69	c.1921del	frameshift_variant		NA	1	1613964	6.19593e+06	0	0	PASS		NA	23.3	NA	0.01	-0.02	1.9	NA	NA	1	74882	0	0	0	59996	0	0	0	29606	0	0	0	44890	0	0	0	64006	0
3-149186733-C-A	3	149186733		C	A	gnomAD Exomes	PASS	NA	ENST00000264613.11	c.1865-1G>T		c.1865-1G>T	splice_acceptor_variant		NA	8	1612706	4.96061e+08	0	0	PASS	nfe	2.92e-06	33	NA	0.65	-0.74	8.88	NA	NA	0	75006	0	0	0	60022	0	0	0	29600	0	0	0	44886	0	0	0	64030	0
3-149186734-T-A	3	149186734	rs765387782	T	A	gnomAD Exomes	PASS	NA	ENST00000264613.11	c.1865-2A>T		c.1865-2A>T	splice_acceptor_variant		NA	1	1613678	6.19702e+07	0	0	PASS		NA	33	NA	0.65	-0.74	6.34	NA	NA	0	75054	0	0	0	60030	0	0	1	29604	0	0	0	44888	0	0	0	64048	0
3-149188051-C-G	3	149188051	rs1559942361	C	G	gnomAD Exomes	PASS	NA	ENST00000264613.11	c.1864+1G>C		c.1864+1G>C	splice_donor_variant	Uncertain significance	632405	1	1611600	6.20501e+07	0	0	PASS		NA	33	NA	1	-0.87	8.9	NA	NA	0	74954	0	0	0	60016	0	0	0	29588	0	0	0	44776	0	0	0	63888	0
3-149188128-ATTATC-A	3	149188128		ATTATC	A	gnomAD Exomes	PASS	NA	ENST00000264613.11	p.Asp595TyrfsTer2	p.Asp595TyrfsTer2	c.1783_1787del	frameshift_variant		NA	1	1612890	6.20005e+07	0	0	PASS		NA	32	NA	0	-0.1	0.02	NA	NA	0	75034	0	0	0	60006	0	0	0	29590	0	0	0	44810	0	0	0	63734	0
3-149188151-C-A	3	149188151		C	A	gnomAD Exomes	PASS	NA	ENST00000264613.11	p.Glu589Ter	p.Glu589Ter	c.1765G>T	stop_gained		NA	1	1612844	6.20023e+07	0	0	PASS		NA	37	NA	0.01	-0.09	3.6	NA	NA	0	75018	0	0	0	60008	0	0	0	29594	0	0	0	44804	0	0	0	63498	0
3-149188164-TACTGTAGGAA-T	3	149188164		TACTGTAGGAA	T	gnomAD Exomes	PASS	NA	ENST00000264613.11	p.Phe581TyrfsTer40	p.Phe581TyrfsTer40	c.1742_1751del	frameshift_variant		NA	1	1612542	6.20139e+07	0	0	PASS		NA	32	NA	0	0.01	0.162	NA	NA	0	75016	0	0	0	60002	0	0	0	29590	0	0	0	44790	0	0	0	63304	0
3-149188184-AT-A	3	149188184	rs2108244261	AT	A	gnomAD Exomes	PASS	NA	ENST00000264613.11	p.Glu577AspfsTer47	p.Glu577AspfsTer47	c.1731del	frameshift_variant	Pathogenic	1451712	3	1611918	1.86114e+08	0	0	PASS	nfe	6.8e-07	28.2	NA	0.06	0.06	6.33	NA	NA	0	75016	0	0	0	59988	0	0	0	29578	0	0	0	44776	0	0	0	62716	0
3-149198366-C-A	3	149198366	rs1727039563	C	A	gnomAD Exomes,gnomAD Genomes	PASS	PASS	ENST00000264613.11	c.1713+1G>T		c.1713+1G>T	splice_donor_variant		NA	3	1613192	1.85967e+08	0	0	PASS	afr	4.43e-06	33	NA	0.95	-0.81	8.87	NA	NA	2	74898	0	0	0	59992	0	0	0	29598	0	0	0	44892	0	0	0	64022	0
3-149198408-T-A	3	149198408		T	A	gnomAD Exomes	PASS	NA	ENST00000264613.11	p.Lys558Ter	p.Lys558Ter	c.1672A>T	stop_gained		NA	1	1614040	6.19563e+07	0	0	PASS		NA	43	NA	0.08	-0.11	6.34	NA	NA	0	75058	0	0	0	60032	0	0	0	29606	0	0	0	44892	0	0	0	64046	0
3-149198428-G-GT	3	149198428	rs1727048738	G	GT	gnomAD Genomes	NA	PASS	ENST00000264613.11	p.Thr551AsnfsTer36	p.Thr551AsnfsTer36	c.1651dup	frameshift_variant		NA	3	1612962	1.85993e+08	0	0	PASS	afr	0.01064	33	NA	0.01	0.01	8.77	NA	NA	3	74878	0	0	0	60010	0	0	0	29602	0	0	0	44890	0	0	0	64026	0
3-149198579-C-G	3	149198579		C	G	gnomAD Exomes	PASS	NA	ENST00000264613.11	c.1502-1G>C		c.1502-1G>C	splice_acceptor_variant		NA	1	1613364	6.19823e+07	0	0	PASS		NA	32	NA	0.95	-0.8	8.71	NA	NA	1	75040	0	0	0	59954	0	0	0	29588	0	0	0	44842	0	0	0	63984	0
3-149198579-C-T	3	149198579		C	T	gnomAD Exomes	PASS	NA	ENST00000264613.11	c.1502-1G>A		c.1502-1G>A	splice_acceptor_variant		NA	1	1613364	6.19823e+07	0	0	PASS		NA	32	NA	0.95	-0.8	8.71	NA	NA	0	75040	0	0	0	59954	0	0	0	29588	0	0	0	44842	0	0	0	63984	0
3-149199711-C-T	3	149199711		C	T	gnomAD Exomes	PASS	NA	ENST00000264613.11	c.1501+1G>A		c.1501+1G>A	splice_donor_variant		NA	1	1614060	6.19556e+06	0	0	PASS		NA	32	NA	0.99	-0.81	8.9	NA	NA	0	75034	0	0	0	60012	0	0	0	29604	0	0	0	44876	0	0	0	64034	0
3-149199715-T-A	3	149199715		T	A	gnomAD Exomes	PASS	NA	ENST00000264613.11	p.Arg500Ter	p.Arg500Ter	c.1498A>T	stop_gained		NA	1	1614116	6.19534e+07	0	0	PASS		NA	33	NA	0	0.05	0.845	NA	NA	0	75058	0	0	0	60012	0	0	0	29604	0	0	0	44878	0	0	0	64042	0
3-149199795-AGG-A	3	149199795		AGG	A	gnomAD Exomes	PASS	NA	ENST00000264613.11	p.Leu473GlnfsTer3	p.Leu473GlnfsTer3	c.1416_1417del	frameshift_variant		NA	1	1614100	6.1954e+07	0	0	PASS		NA	27.2	NA	0.03	-0.08	6.33	NA	NA	0	75028	0	0	0	60016	0	0	0	29604	0	0	0	44882	0	0	0	64032	0
3-149199800-A-C	3	149199800		A	C	gnomAD Exomes	PASS	NA	ENST00000264613.11	p.Tyr471Ter	p.Tyr471Ter	c.1413T>G	stop_gained		NA	3	1614118	1.8586e+08	0	0	PASS	nfe	2.8e-07	33	NA	0	-0.1	-0.081	NA	NA	0	75040	0	0	0	60016	0	0	0	29604	0	0	0	44880	0	0	0	64036	0
3-149199801-T-TCA	3	149199801		T	TCA	gnomAD Exomes	PASS	NA	ENST00000264613.11	p.Tyr471LeufsTer11	p.Tyr471LeufsTer11	c.1411_1412insTG	frameshift_variant		NA	1	1614166	6.19515e+07	0	0	PASS		NA	19	NA	0.18	-0.12	-0.064	NA	NA	0	75064	0	0	0	60028	0	0	0	29604	0	0	0	44880	0	0	0	64040	0
3-149199803-TG-T	3	149199803		TG	T	gnomAD Exomes	PASS	NA	ENST00000264613.11	p.Ala470AspfsTer11	p.Ala470AspfsTer11	c.1409del	frameshift_variant		NA	1	1614126	6.1953e+07	0	0	PASS		NA	20.9	NA	0.1	-0.13	-2.79	NA	NA	1	75068	0	0	0	60030	0	0	0	29602	0	0	0	44884	0	0	0	64034	0
3-149199804-GCTCCTTTGTT-G	3	149199804		GCTCCTTTGTT	G	gnomAD Exomes	PASS	NA	ENST00000264613.11	p.Asn467HisfsTer11	p.Asn467HisfsTer11	c.1399_1408del	frameshift_variant		NA	1	1614078	6.19549e+07	0	0	PASS		NA	28.5	NA	0.01	-0.06	0.289	NA	NA	0	75048	0	0	0	60028	0	0	0	29600	0	0	0	44876	0	0	0	64030	0
3-149199815-ATG-A	3	149199815		ATG	A	gnomAD Exomes	PASS	NA	ENST00000264613.11	p.His466Ter	p.His466Ter	c.1396_1397del	frameshift_variant		NA	1	1614130	6.19529e+06	0	0	PASS		NA	21	NA	0.06	-0.11	-0.125	NA	NA	0	75052	0	0	0	60024	0	0	0	29602	0	0	0	44886	0	0	0	64032	0
3-149199852-C-CA	3	149199852		C	CA	gnomAD Exomes	PASS	NA	ENST00000264613.11	p.Trp454LeufsTer14	p.Trp454LeufsTer14	c.1360dup	frameshift_variant		NA	1	1614040	6.19563e+07	0	0	PASS		NA	27.2	NA	0.01	-0.01	4.18	NA	NA	0	75032	0	0	0	60012	0	0	0	29602	0	0	0	44882	0	0	0	64022	0
3-149202100-A-G	3	149202100	rs1344668628	A	G	gnomAD Exomes	PASS	NA	ENST00000264613.11	c.1348+2T>C		c.1348+2T>C	splice_donor_variant		NA	2	1613920	1.23922e+07	0	0	PASS		NA	32	NA	0.97	-0.86	4.7	NA	NA	0	74992	0	0	0	60004	0	0	2	29600	0	0	0	44874	0	0	0	64012	0
3-149202100-A-T	3	149202100		A	T	gnomAD Exomes	PASS	NA	ENST00000264613.11	c.1348+2T>A		c.1348+2T>A	splice_donor_variant		NA	2	1613920	1.23922e+07	0	0	PASS	sas	3.65e-06	33	NA	1	-0.87	4.7	NA	NA	0	74992	0	0	0	60004	0	0	0	29600	0	0	0	44874	0	0	0	64012	0
3-149202101-C-T	3	149202101	rs770630850	C	T	gnomAD Exomes,gnomAD Genomes	PASS	PASS	ENST00000264613.11	c.1348+1G>A		c.1348+1G>A	splice_donor_variant		NA	3	1613882	1.85887e+07	0	0	PASS	afr	0.01064	33	NA	1	-0.87	8.88	NA	NA	3	74900	0	0	0	59998	0	0	0	29602	0	0	0	44894	0	0	0	64018	0
3-149202138-C-A	3	149202138		C	A	gnomAD Exomes	PASS	NA	ENST00000264613.11	p.Glu438Ter	p.Glu438Ter	c.1312G>T	stop_gained		NA	1	1614146	6.19523e+07	0	0	PASS		NA	34	NA	0.04	-0.05	0.724	NA	NA	0	75032	0	0	0	60016	0	0	0	29602	0	0	0	44886	0	0	0	64038	0
3-149202144-G-A	3	149202144	rs779026502	G	A	gnomAD Exomes	PASS	NA	ENST00000264613.11	p.Arg436Ter	p.Arg436Ter	c.1306C>T	stop_gained	Pathogenic	2203453	13	1614058	8.05423e+08	0	0	PASS	nfe	4.29e-06	34	NA	0.02	-0.04	1.95	NA	NA	0	75006	0	0	0	60004	0	0	0	29602	0	0	0	44880	0	0	0	64020	0
3-149202171-C-CA	3	149202171	rs781504051	C	CA	gnomAD Exomes	PASS	NA	ENST00000264613.11	p.Glu427Ter	p.Glu427Ter	c.1278dup	frameshift_variant		NA	2	1614158	1.23904e+07	0	0	PASS	nfe	2.8e-07	31	NA	0	-0.02	8.88	NA	NA	0	75026	0	0	0	60026	0	0	0	29602	0	0	0	44872	0	0	0	64032	0
3-149202222-C-CA	3	149202222	rs1442529216	C	CA	gnomAD Exomes,gnomAD Genomes	PASS	PASS	ENST00000264613.11	p.Glu410Ter	p.Glu410Ter	c.1227dup	frameshift_variant		NA	2	1613950	1.2392e+08	0	0	PASS		NA	27.9	NA	0.4	0.13	3.02	NA	NA	0	74888	0	0	0	59998	0	0	0	29602	0	0	0	44880	0	0	0	64022	0
3-149202222-CA-C	3	149202222	rs1442529216	CA	C	gnomAD Exomes,gnomAD Genomes	PASS	PASS	ENST00000264613.11	p.Phe409LeufsTer55	p.Phe409LeufsTer55	c.1227del	frameshift_variant		NA	2	1613950	1.2392e+08	0	0	PASS		NA	24.9	NA	0	0	3.02	NA	NA	0	74888	0	0	0	59998	0	0	0	29602	0	0	0	44880	0	0	0	64022	0
3-149202232-CG-C	3	149202232		CG	C	gnomAD Exomes	PASS	NA	ENST00000264613.11	p.Ala406GlyfsTer58	p.Ala406GlyfsTer58	c.1217del	frameshift_variant		NA	1	1614108	6.19537e+07	0	0	PASS		NA	22.1	NA	0.23	-0.06	-1.1	NA	NA	0	75014	0	0	0	60020	0	0	0	29604	0	0	0	44874	0	0	0	64022	0
3-149202243-T-C	3	149202243	rs386134137	T	C	gnomAD Genomes	NA	PASS	ENST00000264613.11	c.1209-2A>G		c.1209-2A>G	splice_acceptor_variant	Pathogenic	42130	1	1614014	6.19573e+07	0	0	PASS		NA	34	NA	0.99	-0.86	6.35	NA	NA	0	74930	0	0	0	60004	0	0	0	29602	0	0	0	44888	0	0	0	64028	0
3-149206167-C-T	3	149206167	rs1553762556	C	T	gnomAD Genomes	NA	PASS	ENST00000264613.11	c.1208+1G>A		c.1208+1G>A	splice_donor_variant	Pathogenic	488150	1	1613332	6.19835e+07	0	0	PASS		NA	34	NA	1	-0.84	8.9	NA	NA	0	74886	0	0	0	59986	0	0	0	29586	0	0	0	44878	0	0	0	63984	0
3-149206168-CTTCCA-C	3	149206168	rs774953615	CTTCCA	C	gnomAD Exomes	PASS	NA	ENST00000264613.11	p.Gly402Ter	p.Gly402Ter	c.1203_1207del	frameshift_variant		NA	1	1613526	6.19761e+07	0	0	PASS		NA	32	NA	0.15	0.12	7.07	NA	NA	0	75008	0	0	0	60006	0	0	0	29596	0	0	0	44868	0	0	0	63984	0
3-149206204-T-TCGAG	3	149206204		T	TCGAG	gnomAD Exomes	PASS	NA	ENST00000264613.11	p.Asp391AlafsTer6	p.Asp391AlafsTer6	c.1171_1172insCTCG	frameshift_variant		NA	1	1613998	6.19579e+07	0	0	PASS		NA	26.5	NA	0.01	-0.04	6.36	NA	NA	0	75038	0	0	0	60020	0	0	0	29600	0	0	0	44876	0	0	0	64036	0
3-149206217-GA-G	3	149206217		GA	G	gnomAD Exomes	PASS	NA	ENST00000264613.11	p.Ser388LeufsTer3	p.Ser388LeufsTer3	c.1158del	frameshift_variant		NA	5	1613944	3.098e+08	0	0	PASS	nfe	1.24e-06	22.7	NA	0.01	-0.07	8.79	NA	NA	0	75012	0	0	0	60014	0	0	0	29600	0	0	0	44872	0	0	0	64012	0
3-149206340-C-T	3	149206340		C	T	gnomAD Exomes	PASS	NA	ENST00000264613.11	c.1037-1G>A		c.1037-1G>A	splice_acceptor_variant		NA	1	1613786	6.19661e+07	0	0	PASS		NA	35	NA	1	-0.86	8.9	NA	NA	0	75014	0	0	0	60008	0	0	0	29604	0	0	0	44864	0	0	0	64028	0
3-149207361-A-G	3	149207361	rs1254454889	A	G	gnomAD Exomes	PASS	NA	ENST00000264613.11	c.1036+2T>C		c.1036+2T>C	splice_donor_variant		NA	1	1613834	6.19642e+06	0	0	PASS		NA	34	NA	0.96	-0.8	6.33	NA	NA	0	75030	0	0	1	60000	0	0	0	29594	0	0	0	44888	0	0	0	64018	0
3-149207362-C-T	3	149207362	rs1727806720	C	T	gnomAD Exomes	PASS	NA	ENST00000264613.11	c.1036+1G>A		c.1036+1G>A	splice_donor_variant		NA	1	1613848	6.19637e+07	0	0	PASS		NA	35	NA	0.99	-0.82	8.9	NA	NA	0	75032	0	0	0	59998	0	0	0	29594	0	0	0	44878	0	0	0	64032	0
3-149207384-G-A	3	149207384		G	A	gnomAD Exomes	PASS	NA	ENST00000264613.11	p.Gln339Ter	p.Gln339Ter	c.1015C>T	stop_gained		NA	1	1613892	6.1962e+07	0	0	PASS		NA	40	NA	0.02	-0.14	7.03	NA	NA	0	75030	0	0	0	60006	0	0	0	29594	0	0	0	44886	0	0	0	64036	0
3-149207386-CA-C	3	149207386		CA	C	gnomAD Exomes	PASS	NA	ENST00000264613.11	p.Cys338ValfsTer4	p.Cys338ValfsTer4	c.1012del	frameshift_variant		NA	1	1613922	6.19609e+07	0	0	PASS		NA	32	NA	0.03	-0.06	8.9	NA	NA	0	75048	0	0	0	60010	0	0	0	29598	0	0	0	44886	0	0	0	64030	0
3-149207424-A-ATAAG	3	149207424		A	ATAAG	gnomAD Exomes	PASS	NA	ENST00000264613.11	p.Met326LeufsTer34	p.Met326LeufsTer34	c.971_974dup	frameshift_variant		NA	1	1614010	6.19575e+07	0	0	PASS		NA	18.2	NA	0	-0.01	-4.59	NA	NA	0	75050	0	0	0	60006	0	0	0	29598	0	0	0	44880	0	0	0	64038	0
3-149207436-CAG-C	3	149207436		CAG	C	gnomAD Exomes	PASS	NA	ENST00000264613.11	p.Leu321ValfsTer2	p.Leu321ValfsTer2	c.961_962del	frameshift_variant		NA	1	1614016	6.19573e+07	0	0	PASS		NA	32	NA	0	-0.07	-2.97	NA	NA	0	75032	0	0	0	60012	0	0	0	29598	0	0	0	44876	0	0	0	64040	0
3-149207444-CAGGAAAG-C	3	149207444		CAGGAAAG	C	gnomAD Exomes	PASS	NA	ENST00000264613.11	p.Phe317LeufsTer23	p.Phe317LeufsTer23	c.948_954del	frameshift_variant		NA	1	1613988	6.19583e+07	0	0	PASS		NA	33	NA	0	-0.17	8.9	NA	NA	0	75026	0	0	0	60004	0	0	0	29600	0	0	1	44872	0	0	0	64032	0
3-149207445-AG-A	3	149207445		AG	A	gnomAD Exomes	PASS	NA	ENST00000264613.11	p.Pro318LeufsTer24	p.Pro318LeufsTer24	c.953del	frameshift_variant		NA	1	1614030	6.19567e+07	0	0	PASS		NA	33	NA	0.01	-0.22	0.01	NA	NA	0	75058	0	0	0	60008	0	0	0	29598	0	0	0	44874	0	0	0	64042	0
3-149207447-GAA-G	3	149207447	rs772497871	GAA	G	gnomAD Exomes	PASS	NA	ENST00000264613.11	p.Phe317SerfsTer6	p.Phe317SerfsTer6	c.950_951del	frameshift_variant		NA	1	1614014	6.19573e+07	0	0	PASS		NA	32	NA	0	-0.08	4.95	NA	NA	0	75040	0	0	0	60008	0	0	0	29600	0	0	0	44870	0	0	0	64040	0
3-149207472-GTAGTTCTTGT-G	3	149207472	rs1221211671	GTAGTTCTTGT	G	gnomAD Exomes,gnomAD Genomes	PASS	PASS	ENST00000264613.11	p.Asn306ThrfsTer33	p.Asn306ThrfsTer33	c.917_926del	frameshift_variant		NA	2	1613854	1.23927e+08	0	0	PASS	eas	7.39e-06	31	NA	0	-0.13	2.43	NA	NA	0	74912	0	0	0	59986	0	0	0	29598	0	0	2	44888	0	0	0	64022	0
3-149207510-CTGCG-C	3	149207510		CTGCG	C	gnomAD Exomes	PASS	NA	ENST00000264613.11	p.His295GlnfsTer9	p.His295GlnfsTer9	c.885_888del	frameshift_variant		NA	1	1613978	6.19587e+07	0	0	PASS		NA	32	NA	0.02	-0.14	7.11	NA	NA	0	75036	0	0	0	60012	0	0	0	29600	0	0	0	44876	0	0	0	64022	0
3-149207532-AC-A	3	149207532		AC	A	gnomAD Exomes	PASS	NA	ENST00000264613.11	p.Gly289ValfsTer16	p.Gly289ValfsTer16	c.866del	frameshift_variant		NA	2	1614006	1.23915e+08	0	0	PASS	nfe	2.8e-07	31	NA	0.02	-0.07	-0.844	NA	NA	0	75046	0	0	0	60010	0	0	0	29598	0	0	0	44882	0	0	0	64032	0
3-149207547-G-T	3	149207547		G	T	gnomAD Exomes	PASS	NA	ENST00000264613.11	p.Tyr284Ter	p.Tyr284Ter	c.852C>A	stop_gained		NA	1	1613968	619591	0	0	PASS		NA	33	NA	0.13	0.09	0.218	NA	NA	0	75026	0	0	0	60000	0	0	0	29596	0	0	0	44886	0	0	0	64028	0
3-149207551-C-T	3	149207551		C	T	gnomAD Exomes	PASS	NA	ENST00000264613.11	p.Trp283Ter	p.Trp283Ter	c.848G>A	stop_gained		NA	1	1613980	6.19586e+07	0	0	PASS		NA	38	NA	0.02	-0.1	8.9	NA	NA	0	75048	0	0	0	60010	0	0	0	29598	0	0	0	44886	0	0	0	64024	0
3-149207609-C-A	3	149207609		C	A	gnomAD Exomes	PASS	NA	ENST00000264613.11	p.Gly264Ter	p.Gly264Ter	c.790G>T	stop_gained		NA	12	1613880	7.4355e+08	0	0	PASS	nfe	5.42e-06	38	NA	0.03	-0.11	8.9	NA	NA	0	75046	0	0	0	60014	0	0	0	29598	0	0	0	44886	0	0	0	64026	0
3-149207619-T-C	3	149207619		T	C	gnomAD Exomes	PASS	NA	ENST00000264613.11	c.782-2A>G		c.782-2A>G	splice_acceptor_variant		NA	2	1613844	1.23928e+08	0	0	PASS	nfe	2.8e-07	34	NA	0.97	-0.83	6.36	NA	NA	0	75052	0	0	0	60010	0	0	0	29596	0	0	0	44888	0	0	0	64024	0
3-149209273-CA-C	3	149209273		CA	C	gnomAD Exomes	PASS	NA	ENST00000264613.11	p.Cys240AlafsTer23	p.Cys240AlafsTer23	c.718del	frameshift_variant		NA	2	1613782	1.23932e+08	0	0	PASS	nfe	2.8e-07	28.4	NA	0.02	-0.05	8.81	NA	NA	0	75018	0	0	0	60012	0	0	0	29588	0	0	0	44834	0	0	0	64018	0
3-149209283-T-TAA	3	149209283	rs1399695878	T	TAA	gnomAD Exomes	PASS	NA	ENST00000264613.11	p.Lys237LeufsTer27	p.Lys237LeufsTer27	c.707_708dup	frameshift_variant		NA	1	1613882	6.19624e+07	0	0	PASS		NA	23.4	NA	0	-0.13	-0.378	NA	NA	0	75056	0	0	0	60012	0	0	0	29592	0	0	0	44832	0	0	0	64040	0
3-149209287-GT-G	3	149209287		GT	G	gnomAD Exomes	PASS	NA	ENST00000264613.11	p.Asn235ThrfsTer28	p.Asn235ThrfsTer28	c.704del	frameshift_variant		NA	1	1613770	6.19667e+07	0	0	PASS		NA	32	NA	0	-0.16	2.34	NA	NA	0	75026	0	0	0	60002	0	0	0	29592	0	0	0	44832	0	0	0	64018	0
3-149209299-G-C	3	149209299		G	C	gnomAD Exomes	PASS	NA	ENST00000264613.11	p.Tyr231Ter	p.Tyr231Ter	c.693C>G	stop_gained		NA	1	1613662	6.19708e+07	0	0	PASS		NA	36	NA	0	-0.37	2.23	NA	NA	0	75000	0	0	0	59992	0	0	0	29586	0	0	0	44826	0	0	0	63998	0
3-149209303-C-T	3	149209303	rs1342439175	C	T	gnomAD Exomes	PASS	NA	ENST00000264613.11	p.Trp230Ter	p.Trp230Ter	c.689G>A	stop_gained		NA	1	1613716	6.19688e+06	0	0	PASS		NA	38	NA	0.01	-0.28	8.87	NA	NA	0	75012	0	0	0	59998	0	0	0	29588	0	0	1	44826	0	0	0	64014	0
3-149209346-C-A	3	149209346		C	A	gnomAD Exomes	PASS	NA	ENST00000264613.11	p.Glu216Ter	p.Glu216Ter	c.646G>T	stop_gained		NA	1	1613688	6.19698e+07	0	0	PASS		NA	38	NA	0.33	-0.42	8.87	NA	NA	1	75032	0	0	0	60008	0	0	0	29588	0	0	0	44826	0	0	0	63988	0
3-149209349-G-A	3	149209349	rs386134155	G	A	gnomAD Exomes,gnomAD Genomes	PASS	PASS	ENST00000264613.11	p.Arg215Ter	p.Arg215Ter	c.643C>T	stop_gained	Pathogenic	42122	10	1613164	6.199e+08	0	0	PASS	nfe	2.47e-06	37	NA	0.17	-0.47	1.5	NA	NA	1	74776	0	0	0	59940	0	0	0	29586	0	0	0	44818	0	0	0	63922	0
3-149209358-GTT-G	3	149209358		GTT	G	gnomAD Exomes	PASS	NA	ENST00000264613.11	p.Lys211ThrfsTer3	p.Lys211ThrfsTer3	c.632_633del	frameshift_variant		NA	1	1613254	6.19865e+07	0	0	PASS		NA	25.7	NA	0.19	-0.19	0.155	NA	NA	0	74932	0	0	0	59954	0	0	0	29584	0	0	0	44822	0	0	0	63946	0
3-149209358-GT-G	3	149209358		GT	G	gnomAD Exomes	PASS	NA	ENST00000264613.11	p.Lys211AsnfsTer9	p.Lys211AsnfsTer9	c.633del	frameshift_variant		NA	3	1613136	1.85973e+08	0	0	PASS	nfe	6.8e-07	24.4	NA	0.12	-0.39	0.155	NA	NA	0	74810	0	0	0	59934	0	0	0	29584	0	0	0	44834	0	0	0	63946	0
3-149209361-T-A	3	149209361	rs891805183	T	A	gnomAD Exomes	PASS	NA	ENST00000264613.11	p.Lys211Ter	p.Lys211Ter	c.631A>T	stop_gained		NA	1	1613604	6.19731e+06	0	0	PASS		NA	36	NA	0.05	-0.41	3.73	NA	NA	1	75040	0	0	0	59992	0	0	0	29586	0	0	0	44830	0	0	0	63996	0
3-149209364-CT-C	3	149209364	rs1559957783	CT	C	gnomAD Exomes	PASS	NA	ENST00000264613.11	p.Glu210LysfsTer10	p.Glu210LysfsTer10	c.627del	frameshift_variant		NA	1	1613454	6.19788e+07	0	0	PASS		NA	26.9	NA	0.11	-0.38	4.96	NA	NA	0	75016	0	0	1	59964	0	0	0	29588	0	0	0	44828	0	0	0	63988	0
3-149209386-T-G	3	149209386	rs1727958910	T	G	gnomAD Exomes	PASS	NA	ENST00000264613.11	c.608-2A>C		c.608-2A>C	splice_acceptor_variant		NA	2	1612844	1.24005e+08	0	0	PASS	nfe	2.8e-07	34	NA	0.96	0.75	6.34	NA	NA	0	75012	0	0	0	59968	0	0	0	29578	0	0	0	44810	0	0	0	63938	0
3-149210165-AC-A	3	149210165	rs753254095	AC	A	gnomAD Exomes,gnomAD Genomes	PASS	PASS	ENST00000264613.11	c.607+1del		c.607+1del	splice_donor_variant	Pathogenic/Likely pathogenic	426814	9	1613606	5.57757e+08	0	0	PASS	eas	0.08835	33	NA	0.98	-0.83	4.67	NA	NA	0	74888	0	0	0	59988	0	0	0	29600	0	0	8	44876	0	0	0	64008	0
3-149210166-C-T	3	149210166	rs386134136	C	T	gnomAD Exomes	PASS	NA	ENST00000264613.11	c.607+1G>A		c.607+1G>A	splice_donor_variant	Pathogenic	42172	2	1613784	1.23932e+08	0	0	PASS		NA	34	NA	0.98	-0.82	8.9	NA	NA	0	75012	0	0	0	60000	0	0	0	29598	0	0	1	44856	0	0	0	64004	0
3-149210166-C-G	3	149210166		C	G	gnomAD Exomes	PASS	NA	ENST00000264613.11	c.607+1G>C		c.607+1G>C	splice_donor_variant		NA	1	1613784	6.19662e+06	0	0	PASS		NA	34	NA	0.98	-0.82	8.9	NA	NA	0	75012	0	0	0	60000	0	0	0	29598	0	0	0	44856	0	0	0	64004	0
3-149210166-C-A	3	149210166		C	A	gnomAD Exomes	PASS	NA	ENST00000264613.11	c.607+1G>T		c.607+1G>T	splice_donor_variant		NA	1	1613784	6.19662e+06	0	0	PASS		NA	34	NA	0.98	-0.82	8.9	NA	NA	0	75012	0	0	0	60000	0	0	0	29598	0	0	1	44856	0	0	0	64004	0
3-149210166-CCT-C	3	149210166		CCT	C	gnomAD Exomes	PASS	NA	ENST00000264613.11	p.Asp203PhefsTer4	p.Asp203PhefsTer4	c.606_607del	frameshift_variant		NA	8	1613784	4.95729e+08	0	0	PASS	nfe	2.92e-06	35	NA	0.98	-0.87	8.9	NA	NA	0	75012	0	0	0	60000	0	0	0	29598	0	0	0	44856	0	0	0	64004	0
3-149210167-C-CT	3	149210167	rs386134143	C	CT	gnomAD Exomes	PASS	NA	ENST00000264613.11	p.Asp203ArgfsTer5	p.Asp203ArgfsTer5	c.606dup	frameshift_variant	Pathogenic	17563	2	1613762	1.23934e+08	0	0	PASS		NA	34	NA	0	-0.03	8.9	NA	NA	1	75004	0	0	0	59988	0	0	0	29596	0	0	0	44864	0	0	0	64016	0
3-149210186-AG-A	3	149210186		AG	A	gnomAD Exomes	PASS	NA	ENST00000264613.11	p.Pro196LeufsTer2	p.Pro196LeufsTer2	c.587del	frameshift_variant		NA	1	1613996	6.1958e+07	0	0	PASS		NA	32	NA	0.02	-0.15	-0.116	NA	NA	0	75028	0	0	0	60008	0	0	1	29598	0	0	0	44866	0	0	0	64036	0
3-149210202-G-C	3	149210202	rs1376486509	G	C	gnomAD Exomes	PASS	NA	ENST00000264613.11	p.Ser191Ter	p.Ser191Ter	c.572C>G	stop_gained		NA	1	1614022	6.1957e+07	0	0	PASS		NA	39	NA	0.01	-0.07	8.8	NA	NA	0	75038	0	0	0	60004	0	0	0	29596	0	0	0	44862	0	0	0	64032	0
3-149210252-A-T	3	149210252	rs200363523	A	T	gnomAD Genomes	NA	PASS	ENST00000264613.11	p.Cys174Ter	p.Cys174Ter	c.522T>A	stop_gained		NA	1	1614098	6.19541e+07	0	0	PASS		NA	32	NA	0	-0.1	-1.72	NA	NA	0	75046	0	0	1	60014	0	0	0	29602	0	0	0	44874	0	0	0	64042	0
3-149210268-TC-T	3	149210268		TC	T	gnomAD Exomes	PASS	NA	ENST00000264613.11	p.Glu169LysfsTer7	p.Glu169LysfsTer7	c.505del	frameshift_variant		NA	1	1614090	6.19544e+07	0	0	PASS		NA	21.2	NA	0	-0.18	1.72	NA	NA	0	75046	0	0	0	60012	0	0	0	29598	0	0	0	44872	0	0	0	64046	0
3-149210284-C-A	3	149210284		C	A	gnomAD Exomes	PASS	NA	ENST00000264613.11	p.Glu164Ter	p.Glu164Ter	c.490G>T	stop_gained		NA	1	1614070	6.19552e+07	0	0	PASS		NA	35	NA	0	-0.29	2.06	NA	NA	0	75042	0	0	0	60012	0	0	0	29598	0	0	0	44876	0	0	0	64034	0
3-149210341-CT-C	3	149210341		CT	C	gnomAD Exomes	PASS	NA	ENST00000264613.11	p.Ala145GlnfsTer31	p.Ala145GlnfsTer31	c.432del	frameshift_variant		NA	1	1614062	6.19555e+07	0	0	PASS		NA	18.9	NA	0.04	-0.12	2.95	NA	NA	1	75038	0	0	0	60024	0	0	0	29602	0	0	0	44882	0	0	0	64022	0
3-149210357-GGT-G	3	149210357	rs1189280257	GGT	G	gnomAD Exomes	PASS	NA	ENST00000264613.11	p.Thr139HisfsTer8	p.Thr139HisfsTer8	c.415_416del	frameshift_variant		NA	1	1613994	6.19581e+06	0	0	PASS		NA	33	NA	0.05	-0.03	2.96	NA	NA	0	75040	0	0	0	60014	0	0	0	29600	0	0	0	44872	0	0	0	64012	0
3-149210380-C-T	3	149210380	rs386134135	C	T	gnomAD Exomes,gnomAD Genomes	PASS	PASS	ENST00000264613.11	c.395-1G>A		c.395-1G>A	splice_acceptor_variant	Pathogenic	42168	20	1613552	1.2395e+09	0	0	PASS	nfe	0.01107	34	NA	0.97	-0.85	8.9	NA	NA	0	74882	0	0	0	59980	0	0	0	29596	0	0	0	44874	0	0	0	63984	0
3-149212450-C-G	3	149212450	rs1356289621	C	G	gnomAD Genomes	NA	PASS	ENST00000264613.11	c.394+1G>C		c.394+1G>C	splice_donor_variant		NA	1	1613710	6.1969e+07	0	0	PASS		NA	33	NA	0.88	-0.73	8.9	NA	NA	0	74916	0	0	0	60012	0	0	0	29594	0	0	0	44852	0	0	0	63984	0
3-149212465-TAGTA-T	3	149212465	rs2108301637	TAGTA	T	gnomAD Exomes	PASS	NA	ENST00000264613.11	p.Tyr126IlefsTer49	p.Tyr126IlefsTer49	c.376_379del	frameshift_variant	Pathogenic	1071143	1	1613964	6.19593e+06	0	0	PASS		NA	33	NA	0	-0.07	0.3	NA	NA	0	75032	0	0	0	60020	0	0	0	29600	0	0	0	44836	0	0	0	64018	0
3-149212492-G-GT	3	149212492		G	GT	gnomAD Exomes	PASS	NA	ENST00000264613.11	p.Thr118AsnfsTer11	p.Thr118AsnfsTer11	c.352dup	frameshift_variant		NA	1	1613932	6.19605e+06	0	0	PASS		NA	31	NA	0.02	-0.22	8.8	NA	NA	0	75006	0	0	0	60022	0	0	0	29598	0	0	0	44832	0	0	0	64012	0
3-149212523-G-GA	3	149212523		G	GA	gnomAD Exomes	PASS	NA	ENST00000264613.11	p.His108SerfsTer8	p.His108SerfsTer8	c.321_322insT	frameshift_variant		NA	1	1613870	6.19629e+07	0	0	PASS		NA	32	NA	0	-0.21	8.8	NA	NA	0	74986	0	0	0	59996	0	0	0	29596	0	0	0	44840	0	0	0	64000	0
3-149212527-A-C	3	149212527		A	C	gnomAD Exomes	PASS	NA	ENST00000264613.11	p.Tyr106Ter	p.Tyr106Ter	c.318T>G	stop_gained		NA	1	1614042	6.19563e+06	0	0	PASS		NA	35	NA	0.13	-0.44	0.268	NA	NA	0	75046	0	0	0	60022	0	0	0	29598	0	0	0	44846	0	0	0	64028	0
3-149212578-C-T	3	149212578		C	T	gnomAD Exomes	PASS	NA	ENST00000264613.11	p.Trp89Ter	p.Trp89Ter	c.267G>A	stop_gained		NA	1	1614002	6.19578e+07	0	0	PASS		NA	37	NA	0.09	-0.15	8.9	NA	NA	0	75008	0	0	0	60012	0	0	0	29600	0	0	0	44838	0	0	0	64026	0
3-149212642-TTA-T	3	149212642		TTA	T	gnomAD Exomes	PASS	NA	ENST00000264613.11	p.Tyr67Ter	p.Tyr67Ter	c.201_202del	stop_gained		NA	1	1613888	6.19622e+07	0	0	PASS		NA	33	NA	0	0.01	6.36	NA	NA	0	75030	0	0	0	59994	0	0	0	29600	0	0	0	44844	0	0	0	64026	0
3-149212697-C-A	3	149212697		C	A	gnomAD Exomes	PASS	NA	ENST00000264613.11	p.Glu50Ter	p.Glu50Ter	c.148G>T	stop_gained		NA	2	1613214	1.23976e+08	0	0	PASS	sas	3.65e-06	37	NA	0	-0.03	5.97	NA	NA	0	74984	0	0	0	60006	0	0	0	29592	0	0	0	44830	0	0	0	63620	0
3-149212700-T-C	3	149212700	rs1057518247	T	C	gnomAD Exomes	PASS	NA	ENST00000264613.11	c.147-2A>G		c.147-2A>G	splice_acceptor_variant	Pathogenic	373141	7	1613258	4.33905e+08	0	0	PASS	eas	0.04349	34	NA	0.87	-0.85	6.36	NA	NA	0	75038	0	0	0	60016	0	0	0	29590	0	0	5	44834	0	0	0	63580	0
3-149221642-CTTACGTGT-C	3	149221642	rs761788088	CTTACGTGT	C	gnomAD Exomes,gnomAD Genomes	PASS	PASS	ENST00000264613.11	c.143_146+4del		c.143_146+4del	splice_donor_variant		NA	3	1611582	1.86152e+08	0	0	PASS	afr	0.01064	25	NA	0.99	-0.91	8.85	NA	NA	3	74844	0	0	0	59708	0	0	0	29556	0	0	0	44832	0	0	0	63994	0
3-149221646-C-A	3	149221646	rs386134134	C	A	gnomAD Exomes,gnomAD Genomes	PASS	PASS	ENST00000264613.11	c.146+1G>T		c.146+1G>T	splice_donor_variant		NA	2	1611470	1.2411e+08	0	0	PASS	afr	4.44e-06	34	NA	0.99	-0.86	8.85	NA	NA	2	74826	0	0	0	59718	0	0	0	29546	0	0	0	44832	0	0	0	63972	0
3-149221646-C-T	3	149221646	rs386134134	C	T	gnomAD Exomes,gnomAD Genomes	PASS	PASS	ENST00000264613.11	c.146+1G>A		c.146+1G>A	splice_donor_variant	Pathogenic	42135	16	1611470	9.92882e+08	0	0	PASS	nfe	7.64e-06	34	NA	0.99	-0.86	8.85	NA	NA	0	74826	0	0	0	59718	0	0	0	29546	0	0	1	44832	0	0	0	63972	0
3-149221660-TAA-T	3	149221660		TAA	T	gnomAD Exomes	PASS	NA	ENST00000264613.11	p.Leu44HisfsTer4	p.Leu44HisfsTer4	c.131_132del	frameshift_variant		NA	1	1612028	6.20337e+07	0	0	PASS		NA	29.9	NA	0	0.01	1.7	NA	NA	0	74970	0	0	0	59740	0	0	0	29558	0	0	0	44834	0	0	0	63988	0
3-149221660-TA-T	3	149221660	rs765180751	TA	T	gnomAD Exomes	PASS	NA	ENST00000264613.11	p.Ile45PhefsTer40	p.Ile45PhefsTer40	c.132del	frameshift_variant		NA	1	1612028	6.20337e+07	0	0	PASS		NA	25.5	NA	0.01	-0.01	1.7	NA	NA	0	74970	0	0	0	59740	0	0	0	29558	0	0	0	44834	0	0	0	63988	0
3-149221740-C-T	3	149221740	rs1187462123	C	T	gnomAD Exomes	PASS	NA	ENST00000264613.11	p.Trp18Ter	p.Trp18Ter	c.53G>A	stop_gained		NA	1	1613490	6.19775e+07	0	0	PASS		NA	35	NA	0	-0.03	4.97	NA	NA	0	74984	0	0	1	59966	0	0	0	29598	0	0	0	44852	0	0	0	64000	0
3-149221765-GA-G	3	149221765	rs1396959660	GA	G	gnomAD Exomes	PASS	NA	ENST00000264613.11	p.Leu10CysfsTer75	p.Leu10CysfsTer75	c.27del	frameshift_variant		NA	1	1613636	6.19718e+07	0	0	PASS		NA	22.9	NA	0	0.16	0.309	NA	NA	0	75016	0	0	0	59966	0	0	0	29594	0	0	0	44830	0	0	0	63992	0
3-149221781-CA-C	3	149221781		CA	C	gnomAD Exomes	PASS	NA	ENST00000264613.11	p.Leu4Ter	p.Leu4Ter	c.11del	frameshift_variant		NA	1	1613598	6.19733e+07	0	0	PASS		NA	14.7	NA	0	0.08	1.51	NA	NA	0	75010	0	0	0	59976	0	0	0	29590	0	0	0	44824	0	0	0	63974	0
3-149221791-A-AT	3	149221791	rs750317184	A	AT	gnomAD Exomes,gnomAD Genomes	PASS	PASS	ENST00000264613.11	p.Met1?	p.Met1?	c.1dup	frameshift_variant		NA	49	1613636	3.03662e+09	0	0	PASS	eas	0.00075066	19.3	NA	0	0.03	6.33	NA	NA	0	75014	0	0	0	59976	0	0	0	29596	0	0	44	44828	0	0	0	64004	0
3-149221791-AT-A	3	149221791	rs750317184	AT	A	gnomAD Exomes,gnomAD Genomes	PASS	PASS	ENST00000264613.11	p.Met1?	p.Met1?	c.1del	frameshift_variant	Uncertain significance	1496623	62	1613508	3.84256e+09	0	0	PASS	amr	0.00079807	12.8	NA	0	0.04	6.33	NA	NA	2	74892	0	0	60	59956	0	0	0	29596	0	0	0	44840	0	0	0	64004	0
3-149176276-G-T	3	149176276		G	T	gnomAD Exomes	PASS	NA	ENST00000264613.11	p.Thr1052Asn	p.Thr1052Asn	c.3155C>A	missense_variant		NA	1	1612672	6.20089e+07	0	0	PASS		NA	25.1	0.779	0.03	-0.04	7.03	0	0.993	0	74964	0	0	0	60004	0	0	0	29590	0	0	0	44864	0	0	0	64020	0
3-149176285-C-G	3	149176285		C	G	gnomAD Exomes	PASS	NA	ENST00000264613.11	p.Gly1049Ala	p.Gly1049Ala	c.3146G>C	missense_variant		NA	1	1612996	6.19964e+07	0	0	PASS		NA	26	0.916	0.04	-0.04	8.9	0	1	0	74978	0	0	0	60004	0	0	0	29592	0	0	0	44864	0	0	0	64020	0
3-149176303-G-A	3	149176303	rs1410730383	G	A	gnomAD Exomes	PASS	NA	ENST00000264613.11	p.Thr1043Ile	p.Thr1043Ile	c.3128C>T	missense_variant		NA	1	1613310	6.19844e+07	0	0	PASS		NA	26.5	0.787	0.01	0.01	8.8	0.03	0.835	1	74978	0	0	0	60006	0	0	0	29588	0	0	0	44872	0	0	0	64024	0
3-149176306-A-T	3	149176306		A	T	gnomAD Exomes	PASS	NA	ENST00000264613.11	p.Val1042Glu	p.Val1042Glu	c.3125T>A	missense_variant		NA	1	1613480	6.19778e+07	0	0	PASS		NA	29.3	0.974	0.06	0.07	6.33	0	1	0	75040	0	0	0	60008	0	0	0	29588	0	0	0	44872	0	0	0	64036	0
3-149176307-C-G	3	149176307	rs758835051	C	G	gnomAD Exomes	PASS	NA	ENST00000264613.11	p.Val1042Leu	p.Val1042Leu	c.3124G>C	missense_variant		NA	3	1613402	1.85942e+08	0	0	PASS	sas	3.65e-06	25.8	0.83	0.02	0.03	8.9	0	0.995	0	75000	0	0	0	60008	0	0	0	29586	0	0	0	44868	0	0	0	64016	0
3-149176309-T-C	3	149176309		T	C	gnomAD Exomes	PASS	NA	ENST00000264613.11	p.His1041Arg	p.His1041Arg	c.3122A>G	missense_variant		NA	1	1613478	6.19779e+07	0	0	PASS		NA	26.9	0.956	0.07	0.1	6.36	0	1	0	75018	0	0	0	60008	0	0	0	29592	0	0	0	44864	0	0	0	64032	0
3-149176312-C-G	3	149176312	rs1030156688	C	G	gnomAD Exomes	PASS	NA	ENST00000264613.11	p.Cys1040Ser	p.Cys1040Ser	c.3119G>C	missense_variant		NA	1	1613378	6.19818e+07	0	0	PASS		NA	27	0.897	0	-0.06	8.9	0	1	1	74982	0	0	0	59994	0	0	0	29590	0	0	0	44870	0	0	0	64008	0
3-149176330-C-G	3	149176330	rs1234930172	C	G	gnomAD Exomes	PASS	NA	ENST00000264613.11	p.Gly1034Ala	p.Gly1034Ala	c.3101G>C	missense_variant	Uncertain significance	1036154	11	1613444	6.81771e+08	0	0	PASS	nfe	4.29e-06	26.5	0.963	0	-0.08	8.9	0	0.999	0	74980	0	0	0	59994	0	0	0	29590	0	0	0	44864	0	0	0	64020	0
3-149176331-C-T	3	149176331	rs1293769646	C	T	gnomAD Exomes	PASS	NA	ENST00000264613.11	p.Gly1034Arg	p.Gly1034Arg	c.3100G>A	missense_variant		NA	3	1613412	1.85941e+08	0	0	PASS	nfe	6.8e-07	29.9	0.993	0	-0.19	8.9	0	1	0	74954	0	0	0	59984	0	0	0	29586	0	0	0	44864	0	0	0	64006	0
3-149176333-G-A	3	149176333	rs1466257935	G	A	gnomAD Exomes,gnomAD Genomes	PASS	PASS	ENST00000264613.11	p.Pro1033Leu	p.Pro1033Leu	c.3098C>T	missense_variant		NA	5	1612830	3.10014e+08	0	0	PASS	afr	0.01747	24.6	0.875	0	-0.08	4.81	0.04	0.047	4	74852	0	0	0	59972	0	0	0	29588	0	0	0	44882	0	0	0	64022	0
3-149176348-A-G	3	149176348		A	G	gnomAD Exomes	PASS	NA	ENST00000264613.11	p.Met1028Thr	p.Met1028Thr	c.3083T>C	missense_variant		NA	1	1613124	6.19915e+07	0	0	PASS		NA	26.6	0.838	0.03	0.09	6.33	0	0.999	0	74988	0	0	0	60002	0	0	0	29584	0	0	1	44870	0	0	0	64018	0
3-149176357-G-T	3	149176357		G	T	gnomAD Exomes	PASS	NA	ENST00000264613.11	p.Thr1025Asn	p.Thr1025Asn	c.3074C>A	missense_variant		NA	1	1613062	6.19939e+07	0	0	PASS		NA	26.2	0.806	0.01	0.03	8.76	0.02	0.982	0	74986	0	0	0	59982	0	0	0	29582	0	0	0	44868	0	0	0	64014	0
3-149176369-C-T	3	149176369	rs1725418057	C	T	gnomAD Exomes	PASS	NA	ENST00000264613.11	p.Gly1021Glu	p.Gly1021Glu	c.3062G>A	missense_variant		NA	1	1613030	6.19951e+07	0	0	PASS		NA	26	0.913	0.07	0.17	8.87	0	1	0	74904	0	0	0	59980	0	0	0	29586	0	0	0	44858	0	0	0	63982	0
3-149176372-G-C	3	149176372	rs1235022791	G	C	gnomAD Genomes	NA	PASS	ENST00000264613.11	p.Pro1020Arg	p.Pro1020Arg	c.3059C>G	missense_variant		NA	1	1612876	6.2001e+07	0	0	PASS		NA	28	0.955	0	0.11	8.76	NA	NA	0	74850	0	0	0	59972	0	0	0	29584	0	0	0	44880	0	0	0	64010	0
3-149176373-G-A	3	149176373	rs1324307632	G	A	gnomAD Exomes,gnomAD Genomes	PASS	PASS	ENST00000264613.11	p.Pro1020Ser	p.Pro1020Ser	c.3058C>T	missense_variant		NA	7	1612828	4.3402e+07	0	0	PASS	afr	0.03477	27.3	0.925	0.1	0.14	8.76	0	1	6	74780	0	0	0	59970	0	0	0	29580	0	0	0	44868	0	0	0	63976	0
3-149176387-A-T	3	149176387	rs1725419170	A	T	gnomAD Exomes	PASS	NA	ENST00000264613.11	p.Val1015Asp	p.Val1015Asp	c.3044T>A	missense_variant		NA	11	1612500	6.82171e+08	0	0	PASS	nfe	5.01e-06	28.3	0.969	0	0.06	6.31	0	1	0	74992	0	0	0	60004	0	0	0	29578	0	0	0	44872	0	0	0	64028	0
3-149176389-A-T	3	149176389		A	T	gnomAD Exomes	PASS	NA	ENST00000264613.11	p.Asp1014Glu	p.Asp1014Glu	c.3042T>A	missense_variant		NA	1	1612248	6.20252e+07	0	0	PASS		NA	23.7	0.849	0	0.07	0.014	0	0.999	0	74982	0	0	0	60000	0	0	0	29578	0	0	0	44874	0	0	1	64040	0
3-149176389-A-C	3	149176389	rs200254897	A	C	gnomAD Genomes	NA	PASS	ENST00000264613.11	p.Asp1014Glu	p.Asp1014Glu	c.3042T>G	missense_variant		NA	1	1612248	6.20252e+07	0	0	PASS		NA	24.2	0.85	0	-0.17	0.014	NA	NA	0	74982	0	0	0	60000	0	0	0	29578	0	0	1	44874	0	0	0	64040	0
3-149176391-C-G	3	149176391		C	G	gnomAD Exomes	PASS	NA	ENST00000264613.11	p.Asp1014His	p.Asp1014His	c.3040G>C	missense_variant		NA	1	1611770	6.20436e+07	0	0	PASS		NA	28.3	0.972	0.05	-0.12	8.87	0	1	0	74890	0	0	0	59974	0	0	0	29578	0	0	0	44862	0	0	0	64002	0
3-149176405-C-A	3	149176405		C	A	gnomAD Exomes	PASS	NA	ENST00000264613.11	p.Gly1009Val	p.Gly1009Val	c.3026G>T	missense_variant		NA	3	1608036	1.86563e+08	0	0	PASS	nfe	2.8e-07	26.6	0.817	0.06	-0.15	5.91	0.05	0.892	0	74866	0	0	0	59972	0	0	0	29548	0	0	0	44838	0	0	0	63970	0
3-149177844-T-C	3	149177844	rs1411671642	T	C	gnomAD Exomes,gnomAD Genomes	PASS	PASS	ENST00000264613.11	p.Tyr1005Cys	p.Tyr1005Cys	c.3014A>G	missense_variant		NA	2	1613558	1.2395e+08	0	0	PASS		NA	28.1	0.874	0	-0.01	4.73	0	0.973	1	74902	0	0	0	59990	0	0	0	29594	0	0	0	44886	0	0	0	64038	0
3-149177845-A-G	3	149177845	rs140673443	A	G	gnomAD Genomes	NA	PASS	ENST00000264613.11	p.Tyr1005His	p.Tyr1005His	c.3013T>C	missense_variant		NA	2	1613558	1.2395e+08	0	0	PASS	afr	4.43e-06	24.2	0.809	0	0	6.33	0.05	0.189	2	74892	0	0	0	60000	0	0	0	29586	0	0	0	44878	0	0	0	64032	0
3-149177857-G-A	3	149177857	rs760407900	G	A	gnomAD Exomes	PASS	NA	ENST00000264613.11	p.His1001Tyr	p.His1001Tyr	c.3001C>T	missense_variant		NA	3	1613726	1.85905e+08	0	0	PASS	nfe	6.8e-07	25.8	0.877	0	0	8.8	0	0.989	0	74992	0	0	0	60014	0	0	0	29594	0	0	0	44874	0	0	0	64010	0
3-149177860-C-T	3	149177860	rs187293972	C	T	gnomAD Exomes,gnomAD Genomes	PASS	PASS	ENST00000264613.11	p.Gly1000Ser	p.Gly1000Ser	c.2998G>A	missense_variant	Uncertain significance	343750	289	1613678	0.000179093970420369	1	0	PASS	sas	0.00094374	27.2	0.912	0	-0.03	8.9	0	0.989	5	74980	0	0	0	60004	0	0	1	29596	0	0	36	44864	0	0	0	64008	0
3-149177868-T-C	3	149177868	rs1725518340	T	C	gnomAD Exomes	PASS	NA	ENST00000264613.11	p.His997Arg	p.His997Arg	c.2990A>G	missense_variant		NA	1	1613842	6.19639e+07	0	0	PASS		NA	26.2	0.97	0.02	0.02	6.36	0	1	0	75030	0	0	0	60012	0	0	0	29598	0	0	0	44870	0	0	0	64036	0
3-149177880-A-G	3	149177880		A	G	gnomAD Exomes	PASS	NA	ENST00000264613.11	p.Leu993Ser	p.Leu993Ser	c.2978T>C	missense_variant	Uncertain significance	2078888	2	1613814	1.2393e+07	0	0	PASS	nfe	2.8e-07	29.5	0.784	0	0	6.33	0	0.998	0	75042	0	0	0	60008	0	0	0	29598	0	0	0	44874	0	0	0	64034	0
3-149177882-G-C	3	149177882	rs750577406	G	C	gnomAD Exomes	PASS	NA	ENST00000264613.11	p.Asp992Glu	p.Asp992Glu	c.2976C>G	missense_variant		NA	1	1613766	6.19669e+07	0	0	PASS		NA	25.3	0.807	0	-0.01	1.01	0	0.764	0	75034	0	0	0	60012	0	0	0	29600	0	0	0	44872	0	0	0	64034	0
3-149177883-T-C	3	149177883		T	C	gnomAD Exomes	PASS	NA	ENST00000264613.11	p.Asp992Gly	p.Asp992Gly	c.2975A>G	missense_variant		NA	1	1613842	6.19639e+07	0	0	PASS		NA	31	0.906	0	-0.02	6.36	0	0.999	0	75040	0	0	0	60014	0	0	0	29598	0	0	0	44868	0	0	0	64036	0
3-149177892-T-A	3	149177892		T	A	gnomAD Exomes	PASS	NA	ENST00000264613.11	p.Asn989Ile	p.Asn989Ile	c.2966A>T	missense_variant		NA	1	1613828	6.19645e+07	0	0	PASS		NA	28.8	0.904	0	-0.01	6.36	0	1	0	75046	0	0	0	60018	0	0	0	29592	0	0	0	44870	0	0	0	64042	0
3-149177896-C-G	3	149177896		C	G	gnomAD Exomes	PASS	NA	ENST00000264613.11	p.Gly988Arg	p.Gly988Arg	c.2962G>C	missense_variant		NA	1	1613744	6.19677e+07	0	0	PASS		NA	27.4	0.95	0	0	8.9	0	1	0	75030	0	0	0	60010	0	0	0	29600	0	0	0	44866	0	0	0	64020	0
3-149177898-A-T	3	149177898	rs556278892	A	T	gnomAD Exomes	PASS	NA	ENST00000264613.11	p.Met987Lys	p.Met987Lys	c.2960T>A	missense_variant		NA	1	1613824	6.19646e+07	0	0	PASS		NA	28.2	0.952	0	-0.01	6.33	0	0.958	0	75042	0	0	0	60016	0	0	0	29598	0	0	0	44860	0	0	0	64036	0
3-149177898-A-G	3	149177898	rs556278892	A	G	gnomAD Exomes,gnomAD Genomes	PASS	PASS	ENST00000264613.11	p.Met987Thr	p.Met987Thr	c.2960T>C	missense_variant		NA	7	1613824	4.33752e+08	0	0	PASS	amr	0.03232	26.6	0.915	0	0	6.33	0.01	0.954	0	75042	0	0	5	60016	0	0	0	29598	0	0	0	44860	0	0	0	64036	0
3-149177910-T-C	3	149177910	rs755316191	T	C	gnomAD Genomes	NA	PASS	ENST00000264613.11	p.Tyr983Cys	p.Tyr983Cys	c.2948A>G	missense_variant		NA	2	1613586	1.23948e+08	0	0	PASS	nfe	2.8e-07	29.7	0.889	0	-0.01	4.72	0	0.988	0	74912	0	0	0	60008	0	0	0	29598	0	0	0	44884	0	0	0	64040	0
3-149177912-C-G	3	149177912		C	G	gnomAD Exomes	PASS	NA	ENST00000264613.11	p.Trp982Cys	p.Trp982Cys	c.2946G>C	missense_variant		NA	1	1613538	6.19756e+07	0	0	PASS		NA	29.9	0.881	0	0	8.9	0	1	0	75008	0	0	0	60018	0	0	0	29600	0	0	0	44862	0	0	0	64024	0
3-149177912-C-A	3	149177912		C	A	gnomAD Exomes	PASS	NA	ENST00000264613.11	p.Trp982Cys	p.Trp982Cys	c.2946G>T	missense_variant		NA	1	1613538	6.19756e+07	0	0	PASS		NA	30	0.881	0	-0.01	8.9	0	1	0	75008	0	0	0	60018	0	0	0	29600	0	0	0	44862	0	0	0	64024	0
3-149177919-A-T	3	149177919		A	T	gnomAD Exomes	PASS	NA	ENST00000264613.11	p.Val980Asp	p.Val980Asp	c.2939T>A	missense_variant		NA	1	1613606	6.1973e+07	0	0	PASS		NA	29.7	0.955	0	0	6.33	0	0.971	0	75022	0	0	0	60018	0	0	0	29594	0	0	0	44866	0	0	0	64036	0
3-149177926-C-A	3	149177926		C	A	gnomAD Exomes	PASS	NA	ENST00000264613.11	p.Asp978Tyr	p.Asp978Tyr	c.2932G>T	missense_variant		NA	1	1613518	6.19764e+07	0	0	PASS		NA	26.2	0.816	0	-0.01	8.9	0	0.999	0	75020	0	0	0	60024	0	0	0	29588	0	0	0	44870	0	0	0	64034	0
3-149177928-C-T	3	149177928	rs1559934957	C	T	gnomAD Exomes	PASS	NA	ENST00000264613.11	p.Gly977Glu	p.Gly977Glu	c.2930G>A	missense_variant		NA	1	1613538	6.19756e+07	0	0	PASS		NA	22.1	0.814	0	-0.01	5.9	0.04	0.206	0	75010	0	0	0	60012	0	0	0	29596	0	0	0	44866	0	0	0	64026	0
3-149177928-C-G	3	149177928		C	G	gnomAD Exomes	PASS	NA	ENST00000264613.11	p.Gly977Ala	p.Gly977Ala	c.2930G>C	missense_variant		NA	1	1613538	6.19756e+07	0	0	PASS		NA	23.2	0.845	0	0	5.9	0	0.591	0	75010	0	0	0	60012	0	0	0	29596	0	0	0	44866	0	0	0	64026	0
3-149177929-C-G	3	149177929		C	G	gnomAD Exomes	PASS	NA	ENST00000264613.11	p.Gly977Arg	p.Gly977Arg	c.2929G>C	missense_variant		NA	1	1613468	6.19783e+07	0	0	PASS		NA	22.6	0.869	0	0	5.95	0	0.297	1	74988	0	0	0	60008	0	0	0	29600	0	0	0	44866	0	0	0	64020	0
3-149177937-A-G	3	149177937		A	G	gnomAD Exomes	PASS	NA	ENST00000264613.11	p.Met974Thr	p.Met974Thr	c.2921T>C	missense_variant		NA	1	1613536	6.19757e+07	0	0	PASS		NA	26.3	0.931	0	-0.01	6.33	0	1	0	75020	0	0	0	60018	0	0	0	29596	0	0	0	44876	0	0	0	64034	0
3-149177938-T-C	3	149177938		T	C	gnomAD Exomes	PASS	NA	ENST00000264613.11	p.Met974Val	p.Met974Val	c.2920A>G	missense_variant		NA	3	1613354	1.85948e+08	0	0	PASS	nfe	6.8e-07	25.6	0.846	0	-0.01	6.36	0.01	0.999	0	75008	0	0	0	60016	0	0	0	29598	0	0	0	44876	0	0	0	64044	0
3-149177943-A-G	3	149177943	rs1489479882	A	G	gnomAD Exomes	PASS	NA	ENST00000264613.11	p.Leu972Pro	p.Leu972Pro	c.2915T>C	missense_variant		NA	2	1613584	1.23948e+08	0	0	PASS		NA	31	0.955	0	0	6.33	0.01	1	0	75028	0	0	0	60006	0	0	0	29598	0	0	0	44868	0	0	0	64036	0
3-149177946-C-T	3	149177946		C	T	gnomAD Exomes	PASS	NA	ENST00000264613.11	p.Gly971Asp	p.Gly971Asp	c.2912G>A	missense_variant		NA	1	1613518	6.19764e+07	0	0	PASS		NA	26.7	0.827	0	0	8.9	0.02	1	0	75000	0	0	0	59994	0	0	0	29600	0	0	0	44878	0	0	0	64018	0
3-149177946-C-G	3	149177946		C	G	gnomAD Exomes	PASS	NA	ENST00000264613.11	p.Gly971Ala	p.Gly971Ala	c.2912G>C	missense_variant		NA	1	1613518	6.19764e+07	0	0	PASS		NA	26.3	0.79	0	0	8.9	0.01	1	0	75000	0	0	0	59994	0	0	0	29600	0	0	0	44878	0	0	0	64018	0
3-149177952-A-G	3	149177952	rs1725525731	A	G	gnomAD Exomes	PASS	NA	ENST00000264613.11	p.Leu969Pro	p.Leu969Pro	c.2906T>C	missense_variant		NA	5	1613734	3.0984e+08	0	0	PASS	eas	0.04346	31	0.966	0	-0.01	6.33	0.02	1	0	75016	0	0	0	60018	0	0	0	29596	0	0	5	44876	0	0	0	64046	0
3-149177956-T-G	3	149177956		T	G	gnomAD Exomes,gnomAD Genomes	PASS	PASS	ENST00000264613.11	p.Asn968His	p.Asn968His	c.2902A>C	missense_variant		NA	3	1613646	1.85914e+08	0	0	PASS	eas	0.01773	26.8	0.858	0	-0.01	6.36	0	1	0	74898	0	0	0	59990	0	0	0	29596	0	0	3	44880	0	0	0	64042	0
3-149177959-C-G	3	149177959		C	G	gnomAD Exomes	PASS	NA	ENST00000264613.11	p.Gly967Arg	p.Gly967Arg	c.2899G>C	missense_variant		NA	1	1613590	6.19736e+07	0	0	PASS		NA	27.8	0.807	0	0	8.9	0	0.997	0	74964	0	0	0	60010	0	0	0	29596	0	0	0	44872	0	0	0	64022	0
3-149177961-A-G	3	149177961	rs768473457	A	G	gnomAD Exomes	PASS	NA	ENST00000264613.11	p.Phe966Ser	p.Phe966Ser	c.2897T>C	missense_variant		NA	9	1613736	5.57712e+08	0	0	PASS	nfe	2.92e-06	26	0.792	0	0	0.631	0.01	0.575	0	75036	0	0	0	60010	0	0	0	29596	0	0	0	44872	0	0	0	64050	0
3-149177970-C-G	3	149177970		C	G	gnomAD Exomes	PASS	NA	ENST00000264613.11	p.Gly963Ala	p.Gly963Ala	c.2888G>C	missense_variant		NA	1	1613312	6.19843e+07	0	0	PASS		NA	27.2	0.936	0	-0.02	8.9	0	1	0	74998	0	0	0	60000	0	0	0	29596	0	0	0	44868	0	0	0	64028	0
3-149177972-A-C	3	149177972		A	C	gnomAD Exomes	PASS	NA	ENST00000264613.11	p.Asn962Lys	p.Asn962Lys	c.2886T>G	missense_variant	Uncertain significance	1994966	1	1613376	6.19818e+07	0	0	PASS		NA	24.3	0.891	0.01	-0.05	-0.567	0	1	0	75014	0	0	0	60010	0	0	0	29596	0	0	0	44870	0	0	0	64036	0
3-149177973-T-C	3	149177973	rs1457909945	T	C	gnomAD Exomes	PASS	NA	ENST00000264613.11	p.Asn962Ser	p.Asn962Ser	c.2885A>G	missense_variant		NA	1	1613432	6.19797e+07	0	0	PASS		NA	27.1	0.938	0	-0.03	6.36	0.01	1	0	75028	0	0	0	60012	0	0	0	29594	0	0	0	44872	0	0	0	64042	0
3-149178426-T-C	3	149178426		T	C	gnomAD Exomes	PASS	NA	ENST00000264613.11	p.Asn956Ser	p.Asn956Ser	c.2867A>G	missense_variant		NA	1	1604040	6.23426e+07	0	0	PASS		NA	25.6	0.788	0	0.01	6.36	0	0.999	0	74788	0	0	0	59944	0	0	0	29496	0	0	0	44784	0	0	0	63994	0
3-149178427-T-C	3	149178427		T	C	gnomAD Exomes	PASS	NA	ENST00000264613.11	p.Asn956Asp	p.Asn956Asp	c.2866A>G	missense_variant		NA	1	1604768	6.23143e+07	0	0	PASS		NA	27.6	0.845	0	0.01	6.36	0.01	1	0	74818	0	0	0	59938	0	0	0	29500	0	0	0	44800	0	0	0	64004	0
3-149178437-G-T	3	149178437	rs1188217750	G	T	gnomAD Exomes	PASS	NA	ENST00000264613.11	p.Phe952Leu	p.Phe952Leu	c.2856C>A	missense_variant		NA	1	1609980	6.21126e+07	0	0	PASS		NA	23.8	0.81	0.01	-0.03	1.58	0	1	0	74858	0	0	0	59960	0	0	0	29544	0	0	0	44836	0	0	0	63980	0
3-149178468-G-C	3	149178468	rs1559935401	G	C	gnomAD Exomes	PASS	NA	ENST00000264613.11	p.Pro942Arg	p.Pro942Arg	c.2825C>G	missense_variant		NA	1	1613238	6.19871e+07	0	0	PASS		NA	25	0.872	0.01	0.02	8.8	0.02	0.988	0	74898	0	0	0	59988	0	0	0	29592	0	0	0	44858	0	0	0	63980	0
3-149178481-A-G	3	149178481		A	G	gnomAD Exomes	PASS	NA	ENST00000264613.11	p.Tyr938His	p.Tyr938His	c.2812T>C	missense_variant		NA	1	1613746	6.19676e+07	0	0	PASS		NA	24.5	0.776	0.01	0	6.33	0.16	0.999	0	75036	0	0	0	60020	0	0	0	29598	0	0	0	44872	0	0	0	64022	0
3-149178490-T-A	3	149178490		T	A	gnomAD Exomes	PASS	NA	ENST00000264613.11	p.Ile935Phe	p.Ile935Phe	c.2803A>T	missense_variant		NA	1	1613738	6.19679e+07	0	0	PASS		NA	26.7	0.878	0	0	6.36	0	0.994	0	75044	0	0	0	60024	0	0	0	29598	0	0	0	44870	0	0	0	64020	0
3-149178492-T-G	3	149178492		T	G	gnomAD Exomes	PASS	NA	ENST00000264613.11	p.Asn934Thr	p.Asn934Thr	c.2801A>C	missense_variant		NA	1	1613546	6.19753e+07	0	0	PASS		NA	27.2	0.913	0	0	6.36	0	1	0	75034	0	0	0	60016	0	0	0	29600	0	0	0	44864	0	0	0	64020	0
3-149178499-C-G	3	149178499		C	G	gnomAD Exomes	PASS	NA	ENST00000264613.11	p.Asp932His	p.Asp932His	c.2794G>C	missense_variant		NA	2	1613274	1.23972e+08	0	0	PASS		NA	26.9	0.833	0.08	0.02	7.11	0	0.986	1	74976	0	0	0	59996	0	0	0	29596	0	0	0	44858	0	0	0	63964	0
3-149178505-A-G	3	149178505	rs1288747397	A	G	gnomAD Exomes	PASS	NA	ENST00000264613.11	p.Tyr930His	p.Tyr930His	c.2788T>C	missense_variant		NA	1	1613318	6.19841e+07	0	0	PASS		NA	29.1	0.921	0.11	0.03	6.31	0	1	0	75016	0	0	1	60008	0	0	0	29598	0	0	0	44872	0	0	0	64006	0
3-149178511-A-T	3	149178511	rs2108216572	A	T	gnomAD Exomes	PASS	NA	ENST00000264613.11	p.Ser928Thr	p.Ser928Thr	c.2782T>A	missense_variant	Uncertain significance	1373612	1	1613266	6.19861e+07	0	0	PASS		NA	25.8	0.816	0.04	0.01	6.31	0	0.999	0	75004	0	0	0	60006	0	0	0	29594	0	0	0	44870	0	0	0	64018	0
3-149178511-A-G	3	149178511		A	G	gnomAD Exomes	PASS	NA	ENST00000264613.11	p.Ser928Pro	p.Ser928Pro	c.2782T>C	missense_variant		NA	1	1613266	6.19861e+07	0	0	PASS		NA	28.3	0.864	0.12	0.03	6.31	0	1	0	75004	0	0	0	60006	0	0	0	29594	0	0	0	44870	0	0	0	64018	0
3-149178524-A-T	3	149178524	rs751116516	A	T	gnomAD Genomes	NA	PASS	ENST00000264613.11	p.Phe923Leu	p.Phe923Leu	c.2769T>A	missense_variant		NA	1	1613130	6.19913e+06	0	0	PASS		NA	24.4	0.798	0.45	0.28	0.515	NA	NA	1	74902	0	0	0	59994	0	0	0	29598	0	0	0	44888	0	0	0	64012	0
3-149178531-A-G	3	149178531	rs1725565373	A	G	gnomAD Exomes	PASS	NA	ENST00000264613.11	p.Leu921Pro	p.Leu921Pro	c.2762T>C	missense_variant	Uncertain significance	1034948	9	1613308	5.5786e+08	0	0	PASS	nfe	3.59e-06	26.8	0.809	0	0	4.65	0	0.993	0	75032	0	0	0	60024	0	0	0	29598	0	0	0	44878	0	0	0	64018	0
3-149178535-A-G	3	149178535	rs754403684	A	G	gnomAD Exomes	PASS	NA	ENST00000264613.11	p.Phe920Leu	p.Phe920Leu	c.2758T>C	missense_variant		NA	10	1613256	6.19864e+08	0	0	PASS	sas	0.04369	28.7	0.873	0	0	6.31	0.01	0.999	0	74996	0	0	0	60024	0	0	0	29594	0	0	0	44866	0	0	0	64022	0
3-149178541-G-A	3	149178541	rs149319220	G	A	gnomAD Genomes	NA	PASS	ENST00000264613.11	p.Leu918Phe	p.Leu918Phe	c.2752C>T	missense_variant		NA	1	1612824	6.2003e+07	0	0	PASS		NA	27.4	0.781	0.23	0.09	8.79	0	0.997	1	74784	0	0	0	59942	0	0	0	29590	0	0	0	44870	0	0	0	63974	0
3-149178595-A-G	3	149178595		A	G	gnomAD Exomes	PASS	NA	ENST00000264613.11	p.Cys900Arg	p.Cys900Arg	c.2698T>C	missense_variant		NA	5	1613518	3.09882e+08	0	0	PASS	nfe	7.9e-07	25	0.885	0	0	6.33	0	1	0	75036	0	0	0	59990	0	0	0	29590	0	0	0	44846	0	0	0	63946	0
3-149178597-A-G	3	149178597	rs374288870	A	G	gnomAD Exomes,gnomAD Genomes	PASS	PASS	ENST00000264613.11	p.Val899Ala	p.Val899Ala	c.2696T>C	missense_variant		NA	14	1613330	8.6777e+08	0	0	PASS	nfe	6.15e-06	24.2	0.841	0	0	6.33	0.02	0.52	0	74904	0	0	0	59954	0	0	0	29590	0	0	1	44858	0	0	0	63936	0
3-149178603-A-G	3	149178603		A	G	gnomAD Exomes	PASS	NA	ENST00000264613.11	p.Leu897Pro	p.Leu897Pro	c.2690T>C	missense_variant		NA	1	1612974	6.19973e+07	0	0	PASS		NA	26.5	0.988	0	0	6.33	0	1	0	75018	0	0	0	59962	0	0	0	29592	0	0	0	44836	0	0	0	63884	0
3-149178606-G-T	3	149178606		G	T	gnomAD Exomes	PASS	NA	ENST00000264613.11	p.Pro896His	p.Pro896His	c.2687C>A	missense_variant		NA	1	1612538	6.2014e+07	0	0	PASS		NA	26.2	0.865	0	0	7.01	0	0.993	0	74908	0	0	0	59962	0	0	0	29574	0	0	0	44818	0	0	0	63828	0
3-149178606-G-C	3	149178606		G	C	gnomAD Exomes	PASS	NA	ENST00000264613.11	p.Pro896Arg	p.Pro896Arg	c.2687C>G	missense_variant		NA	1	1612538	6.2014e+07	0	0	PASS		NA	26.1	0.905	0	0	7.01	0	0.991	0	74908	0	0	0	59962	0	0	0	29574	0	0	0	44818	0	0	0	63828	0
3-149178609-C-G	3	149178609	rs139633388	C	G	gnomAD Exomes,gnomAD Genomes	PASS	PASS	ENST00000264613.11	p.Gly895Ala	p.Gly895Ala	c.2684G>C	missense_variant	Conflicting interpretations of pathogenicity	42054	2940	1611726	0.00182413139702406	3	0	PASS	amr	0.0024571	25	0.947	0.01	0.01	8.9	0	1	22	74852	0	0	168	59932	0	0	37	29572	0	0	1	44810	0	0	76	63776	0
3-149178612-A-G	3	149178612	rs148809294	A	G	gnomAD Exomes,gnomAD Genomes	PASS	PASS	ENST00000264613.11	p.Ile894Thr	p.Ile894Thr	c.2681T>C	missense_variant	Uncertain significance	638933	32	1612208	1.98486e+09	0	0	PASS	afr	0.0002878	27.4	0.921	0	0	6.33	0	0.99	30	75006	0	0	0	59968	0	0	0	29580	0	0	0	44832	0	0	0	63838	0
3-149178612-A-T	3	149178612	rs148809294	A	T	gnomAD Exomes,gnomAD Genomes	PASS	PASS	ENST00000264613.11	p.Ile894Asn	p.Ile894Asn	c.2681T>A	missense_variant		NA	5	1612090	3.10156e+08	0	0	PASS	amr	0.03235	29.1	0.896	0	0	6.33	0	0.998	0	74884	0	0	5	59948	0	0	0	29580	0	0	0	44844	0	0	0	63838	0
3-149178616-A-C	3	149178616	rs769138783	A	C	gnomAD Exomes,gnomAD Genomes	PASS	PASS	ENST00000264613.11	p.Leu893Val	p.Leu893Val	c.2677T>G	missense_variant	Uncertain significance	1373757	4	1611496	2.48217e+08	0	0	PASS	amr	5.53e-06	24.3	0.831	0	0	2.44	0	0.999	0	74834	0	0	2	59940	0	0	0	29572	0	0	0	44836	0	0	0	63788	0
3-149178622-T-C	3	149178622	rs1276769325	T	C	gnomAD Exomes	PASS	NA	ENST00000264613.11	p.Ser891Gly	p.Ser891Gly	c.2671A>G	missense_variant		NA	2	1610102	1.24216e+06	0	0	PASS		NA	26.6	0.88	0	0	6.36	0	0.999	0	74926	0	0	0	59938	0	0	0	29562	0	0	1	44822	0	0	0	63736	0
3-149178624-T-C	3	149178624	rs576931228	T	C	gnomAD Exomes,gnomAD Genomes	PASS	PASS	ENST00000264613.11	p.Tyr890Cys	p.Tyr890Cys	c.2669A>G	missense_variant	Uncertain significance	1495004	7	1609480	4.34923e+08	0	0	PASS	eas	0.04351	25	0.811	0.01	-0.01	1.33	0.04	0.984	0	74904	0	0	0	59940	0	0	0	29560	0	0	5	44808	0	0	0	63674	0
3-149178625-A-G	3	149178625		A	G	gnomAD Exomes	PASS	NA	ENST00000264613.11	p.Tyr890His	p.Tyr890His	c.2668T>C	missense_variant		NA	1	1609536	6.21297e+07	0	0	PASS		NA	22.9	0.794	0.01	-0.02	4.72	0.1	0.416	0	74918	0	0	0	59932	0	0	0	29552	0	0	0	44806	0	0	0	63694	0
3-149178631-C-G	3	149178631		C	G	gnomAD Exomes	PASS	NA	ENST00000264613.11	p.Asp888His	p.Asp888His	c.2662G>C	missense_variant		NA	1	1605656	6.22798e+07	0	0	PASS		NA	31	0.92	0.09	0.07	8.9	0	1	0	74736	0	0	0	59838	0	0	0	29526	0	0	0	44740	0	0	0	63492	0
3-149179569-A-G	3	149179569	rs560332215	A	G	gnomAD Exomes,gnomAD Genomes	PASS	PASS	ENST00000264613.11	p.Val883Ala	p.Val883Ala	c.2648T>C	missense_variant		NA	40	1612710	2.4803e+09	0	0	PASS	nfe	0.02396	23.2	0.844	0	0	4.69	0.1	0.375	0	74884	0	0	1	59988	0	0	0	29588	0	0	0	44870	0	0	0	63996	0
3-149179579-A-G	3	149179579		A	G	gnomAD Exomes	PASS	NA	ENST00000264613.11	p.Tyr880His	p.Tyr880His	c.2638T>C	missense_variant		NA	1	1613626	6.19722e+07	0	0	PASS		NA	25.1	0.807	0.01	0	6.33	0.13	0.998	0	75026	0	0	0	60014	0	0	0	29592	0	0	0	44856	0	0	0	63994	0
3-149179581-T-A	3	149179581	rs774060244	T	A	gnomAD Exomes,gnomAD Genomes	PASS	PASS	ENST00000264613.11	p.Tyr879Phe	p.Tyr879Phe	c.2636A>T	missense_variant	Uncertain significance	1919025	2	1613610	1.23946e+08	0	0	PASS	nfe	2.8e-07	27.3	0.909	0	-0.04	6.36	0	0.999	0	74892	0	0	0	59986	0	0	0	29596	0	0	0	44864	0	0	0	64002	0
3-149179588-A-G	3	149179588	rs927338542	A	G	gnomAD Exomes,gnomAD Genomes	PASS	PASS	ENST00000264613.11	p.Trp877Arg	p.Trp877Arg	c.2629T>C	missense_variant		NA	9	1613818	5.57684e+08	0	0	PASS	nfe	2.92e-06	25.7	0.821	0.01	0.01	6.33	0.06	1	1	74924	0	0	0	59988	0	0	0	29598	0	0	0	44872	0	0	0	63992	0
3-149179596-C-T	3	149179596	rs570400135	C	T	gnomAD Genomes	NA	PASS	ENST00000264613.11	p.Cys874Tyr	p.Cys874Tyr	c.2621G>A	missense_variant	Uncertain significance	899706	1	1613890	6.19621e+07	0	0	PASS		NA	26.3	0.965	0	-0.03	8.9	0	1	0	75002	0	0	0	59998	0	0	0	29596	0	0	0	44848	0	0	0	63990	0
3-149179597-A-G	3	149179597	rs1417763954	A	G	gnomAD Exomes	PASS	NA	ENST00000264613.11	p.Cys874Arg	p.Cys874Arg	c.2620T>C	missense_variant		NA	3	1613932	1.85881e+08	0	0	PASS	nfe	2.8e-07	27.7	0.967	0.01	0.01	6.33	0	1	0	75020	0	0	1	60006	0	0	0	29596	0	0	0	44852	0	0	0	63996	0
3-149179621-C-T	3	149179621	rs750217967	C	T	gnomAD Exomes	PASS	NA	ENST00000264613.11	p.Gly866Arg	p.Gly866Arg	c.2596G>A	missense_variant		NA	2	1613266	1.23972e+08	0	0	PASS		NA	28.4	0.897	0.05	-0.23	8.9	0	0.996	0	74952	0	0	0	59944	0	0	0	29586	0	0	0	44792	0	0	0	63886	0
3-149179623-G-C	3	149179623	rs1410133815	G	C	gnomAD Exomes	PASS	NA	ENST00000264613.11	p.Ser865Cys	p.Ser865Cys	c.2594C>G	missense_variant	Uncertain significance	1469499	5	1613216	3.0994e+08	0	0	PASS	nfe	2.8e-07	28.2	0.893	0	0	8.8	0	0.963	1	74890	0	0	1	59956	0	0	0	29594	0	0	0	44790	0	0	0	63828	0
3-149179624-A-G	3	149179624	rs758596793	A	G	gnomAD Exomes,gnomAD Genomes	PASS	PASS	ENST00000264613.11	p.Ser865Pro	p.Ser865Pro	c.2593T>C	missense_variant	Uncertain significance	1427735	14	1613644	8.67602e+08	0	0	PASS	nfe	6.89e-06	25.8	0.848	0	0	2.9	0	0.934	0	74850	0	0	0	59958	0	0	0	29598	0	0	0	44852	0	0	0	63974	0
3-149179626-C-A	3	149179626	rs1338603818	C	A	gnomAD Exomes,gnomAD Genomes	PASS	PASS	ENST00000264613.11	p.Arg864Ile	p.Arg864Ile	c.2591G>T	missense_variant		NA	2	1612976	1.23994e+07	0	0	PASS		NA	26.9	0.789	0.01	-0.08	8.9	0	0.987	1	74790	0	0	0	59930	0	0	0	29572	0	0	0	44796	0	0	0	63870	0
3-149179642-A-G	3	149179642	rs1725651811	A	G	gnomAD Exomes	PASS	NA	ENST00000264613.11	p.Trp859Arg	p.Trp859Arg	c.2575T>C	missense_variant	Uncertain significance	1001430	7	1613440	4.33856e+08	0	0	PASS	nfe	2.47e-06	27.5	0.965	0	0	6.33	0	1	0	74962	0	0	0	59966	0	0	0	29586	0	0	0	44802	0	0	0	63918	0
3-149179662-C-A	3	149179662		C	A	gnomAD Exomes	PASS	NA	ENST00000264613.11	p.Gly852Val	p.Gly852Val	c.2555G>T	missense_variant		NA	1	1606860	6.22332e+07	0	0	PASS		NA	33	0.94	0.7	-0.62	8.9	0	0.99	0	74680	0	0	0	59824	0	0	0	29468	0	0	0	44520	0	0	0	63694	0
3-149179662-C-T	3	149179662	rs1725653827	C	T	gnomAD Exomes	PASS	NA	ENST00000264613.11	p.Gly852Asp	p.Gly852Asp	c.2555G>A	missense_variant		NA	1	1606860	6.22332e+07	0	0	PASS		NA	31	0.922	0.28	-0.36	8.9	0.01	0.994	0	74680	0	0	0	59824	0	0	0	29468	0	0	0	44520	0	0	0	63694	0
3-149182007-G-A	3	149182007	rs1173009563	G	A	gnomAD Genomes	NA	PASS	ENST00000264613.11	p.Pro851Leu	p.Pro851Leu	c.2552C>T	missense_variant		NA	1	1404588	7.11953e+07	0	0	PASS		NA	33	0.799	0.06	-0.28	8.79	0	1	1	56448	0	0	0	47598	0	0	0	26948	0	0	0	37938	0	0	0	54510	0
3-149182007-G-T	3	149182007		G	T	gnomAD Exomes	PASS	NA	ENST00000264613.11	p.Pro851Gln	p.Pro851Gln	c.2552C>A	missense_variant		NA	1	1404600	7.11946e+07	0	0	PASS		NA	32	0.777	0	-0.02	8.79	0	1	0	56492	0	0	0	47596	0	0	0	26948	0	0	0	37930	0	0	0	54508	0
3-149182049-T-A	3	149182049	rs754315086	T	A	gnomAD Genomes	NA	PASS	ENST00000264613.11	p.His837Leu	p.His837Leu	c.2510A>T	missense_variant		NA	1	1517006	6.59193e+07	0	0	PASS		NA	25.8	0.837	0	0	6.36	NA	NA	0	69628	0	0	0	56002	0	0	0	26428	0	0	0	36272	0	0	0	55848	0
3-149182049-T-C	3	149182049	rs754315086	T	C	gnomAD Genomes	NA	PASS	ENST00000264613.11	p.His837Arg	p.His837Arg	c.2510A>G	missense_variant		NA	1	1517006	6.59193e+07	0	0	PASS		NA	24.9	0.855	0	0	6.36	NA	NA	0	69628	0	0	0	56002	0	0	0	26428	0	0	0	36272	0	0	0	55848	0
3-149182050-G-A	3	149182050		G	A	gnomAD Exomes	PASS	NA	ENST00000264613.11	p.His837Tyr	p.His837Tyr	c.2509C>T	missense_variant		NA	1	1592542	6.27927e+07	0	0	PASS		NA	26.7	0.795	0	0	8.79	0.01	0.995	0	70590	0	0	0	56702	0	0	0	29256	0	0	0	43792	0	0	0	61264	0
3-149182055-T-A	3	149182055		T	A	gnomAD Exomes	PASS	NA	ENST00000264613.11	p.His835Leu	p.His835Leu	c.2504A>T	missense_variant		NA	1	1556498	6.42468e+07	0	0	PASS		NA	25.9	0.911	0	0	6.36	0.02	0.937	0	71442	0	0	0	57058	0	0	0	27802	0	0	0	39864	0	0	0	59120	0
3-149182058-A-G	3	149182058		A	G	gnomAD Exomes	PASS	NA	ENST00000264613.11	p.Ile834Thr	p.Ile834Thr	c.2501T>C	missense_variant		NA	1	1590830	6.28603e+07	0	0	PASS		NA	27.3	0.97	0	0	6.33	0	0.99	0	70210	0	0	0	56508	0	0	0	29132	0	0	0	43434	0	0	0	60944	0
3-149182070-C-A	3	149182070		C	A	gnomAD Exomes	PASS	NA	ENST00000264613.11	p.Arg830Met	p.Arg830Met	c.2489G>T	missense_variant		NA	1	1600198	6.24923e+07	0	0	PASS		NA	26	0.85	0	-0.04	8.89	0	0.983	0	73098	0	0	0	58538	0	0	0	29276	0	0	0	43904	0	0	0	62430	0
3-149182076-G-A	3	149182076		G	A	gnomAD Exomes	PASS	NA	ENST00000264613.11	p.Ala828Val	p.Ala828Val	c.2483C>T	missense_variant		NA	1	1612178	6.20279e+07	0	0	PASS		NA	28.6	0.803	0	-0.02	5.86	0	0.885	0	74688	0	0	0	59834	0	0	0	29578	0	0	0	44762	0	0	0	63762	0
3-149182109-C-T	3	149182109	rs747629463	C	T	gnomAD Exomes	PASS	NA	ENST00000264613.11	p.Gly817Glu	p.Gly817Glu	c.2450G>A	missense_variant		NA	3	1612242	1.86076e+07	0	0	PASS	nfe	6.8e-07	24.4	0.837	0	0	2.34	0.01	0.99	0	74742	0	0	0	59798	0	0	0	29578	0	0	0	44736	0	0	0	63774	0
3-149182131-G-C	3	149182131		G	C	gnomAD Exomes	PASS	NA	ENST00000264613.11	p.Pro810Ala	p.Pro810Ala	c.2428C>G	missense_variant		NA	1	1614060	6.19556e+06	0	0	PASS		NA	25.2	0.866	0	-0.01	8.77	0	0.626	0	75030	0	0	0	60030	0	0	0	29604	0	0	0	44868	0	0	0	63998	0
3-149182133-C-T	3	149182133	rs759298756	C	T	gnomAD Exomes	PASS	NA	ENST00000264613.11	p.Gly809Asp	p.Gly809Asp	c.2426G>A	missense_variant		NA	5	1613998	3.0979e+08	0	0	PASS	nfe	6.8e-07	32	0.955	0.01	-0.06	8.88	0	1	0	74998	0	0	1	60016	0	0	0	29604	0	0	0	44876	0	0	0	63992	0
3-149183468-A-G	3	149183468		A	G	gnomAD Exomes	PASS	NA	ENST00000264613.11	p.Leu808Pro	p.Leu808Pro	c.2423T>C	missense_variant		NA	1	1611418	6.20571e+07	0	0	PASS		NA	32	0.831	0.14	0.04	6.3	0	0.995	0	74956	0	0	0	60028	0	0	0	29596	0	0	0	44822	0	0	0	63606	0
3-149183477-A-G	3	149183477	rs1725915228	A	G	gnomAD Exomes	PASS	NA	ENST00000264613.11	p.Leu805Pro	p.Leu805Pro	c.2414T>C	missense_variant		NA	1	1611578	6.2051e+07	0	0	PASS		NA	31	0.963	0.06	0.02	6.3	0	0.999	0	74938	0	0	0	60018	0	0	0	29592	0	0	0	44818	0	0	0	63742	0
3-149183480-T-C	3	149183480		T	C	gnomAD Exomes	PASS	NA	ENST00000264613.11	p.His804Arg	p.His804Arg	c.2411A>G	missense_variant		NA	1	1611598	6.20502e+07	0	0	PASS		NA	26.8	0.87	0.02	0	6.33	0	1	0	74930	0	0	0	60014	0	0	0	29592	0	0	0	44816	0	0	0	63726	0
3-149183515-G-T	3	149183515	rs1381978703	G	T	gnomAD Exomes,gnomAD Genomes	PASS	PASS	ENST00000264613.11	p.Phe792Leu	p.Phe792Leu	c.2376C>A	missense_variant	Uncertain significance	2536097	10	1611162	6.2067e+08	0	0	PASS	nfe	3.59e-06	23.9	0.89	0	-0.01	5.77	0	1	0	74680	0	0	0	59918	0	0	0	29584	0	0	0	44792	0	0	0	63672	0
3-149183532-A-G	3	149183532	rs1311334852	A	G	gnomAD Exomes,gnomAD Genomes	PASS	PASS	ENST00000264613.11	p.Tyr787His	p.Tyr787His	c.2359T>C	missense_variant		NA	5	1611412	3.10287e+08	0	0	PASS	nfe	6.8e-07	25	0.779	0	0.01	6.3	0	0.987	0	74808	0	0	0	59998	0	0	0	29584	0	0	0	44840	0	0	0	63810	0
3-149183547-C-A	3	149183547		C	A	gnomAD Exomes	PASS	NA	ENST00000264613.11	p.Val782Phe	p.Val782Phe	c.2344G>T	missense_variant		NA	1	1609736	6.2122e+07	0	0	PASS		NA	25.7	0.866	0.02	0.01	7.08	0	0.961	0	74676	0	0	1	59956	0	0	0	29574	0	0	0	44786	0	0	0	63478	0
3-149183552-T-G	3	149183552	rs373895996	T	G	gnomAD Exomes,gnomAD Genomes	PASS	PASS	ENST00000264613.11	p.Lys780Thr	p.Lys780Thr	c.2339A>C	missense_variant		NA	11	1610812	6.82885e+08	0	0	PASS	afr	0.02552	25.3	0.835	0.02	-0.01	2.32	0	0.996	5	74804	0	0	2	59998	0	0	0	29586	0	0	0	44828	0	0	0	63692	0
3-149183561-G-A	3	149183561	rs750902286	G	A	gnomAD Genomes	NA	PASS	ENST00000264613.11	p.Ser777Leu	p.Ser777Leu	c.2330C>T	missense_variant		NA	1	1607014	6.22272e+07	0	0	AC0		NA	29.1	0.915	0	0.04	8.76	0	0.998	1	74296	0	0	0	59878	0	0	0	29548	0	0	0	44798	0	0	0	63190	0
3-149183568-T-C	3	149183568	rs1206546211	T	C	gnomAD Genomes	NA	PASS	ENST00000264613.11	p.Ile775Val	p.Ile775Val	c.2323A>G	missense_variant		NA	1	1606396	6.22512e+07	0	0	PASS		NA	24.9	0.781	0.01	0.02	6.33	NA	NA	1	74354	0	0	0	59940	0	0	0	29560	0	0	0	44806	0	0	0	63352	0
3-149185285-G-A	3	149185285	rs757170938	G	A	gnomAD Exomes,gnomAD Genomes	PASS	PASS	ENST00000264613.11	p.Pro747Ser	p.Pro747Ser	c.2239C>T	missense_variant	Uncertain significance	2459363	29	1613450	1.79739e+09	0	0	PASS	nfe	0.01724	23.4	0.814	0	0.02	8.8	0.07	0.969	0	74824	0	0	0	59980	0	0	0	29608	0	0	0	44898	0	0	0	63996	0
3-149185287-G-T	3	149185287	rs1250232088	G	T	gnomAD Exomes	PASS	NA	ENST00000264613.11	p.Ser746Tyr	p.Ser746Tyr	c.2237C>A	missense_variant		NA	1	1613640	6.19717e+07	0	0	PASS		NA	25.3	0.803	0.01	0.01	8.8	0	1	0	74976	0	0	1	60010	0	0	0	29608	0	0	0	44874	0	0	0	63992	0
3-149185291-A-G	3	149185291	rs763758637	A	G	gnomAD Exomes	PASS	NA	ENST00000264613.11	p.Tyr745His	p.Tyr745His	c.2233T>C	missense_variant		NA	1	1613796	6.19657e+07	0	0	PASS		NA	26	0.943	0	0.02	6.33	0	0.999	0	74978	0	0	1	60010	0	0	0	29606	0	0	0	44884	0	0	0	64020	0
3-149185297-A-C	3	149185297	rs948479993	A	C	gnomAD Exomes	PASS	NA	ENST00000264613.11	p.Trp743Gly	p.Trp743Gly	c.2227T>G	missense_variant	Uncertain significance	2182610	8	1613956	4.95676e+08	0	0	PASS	nfe	2.92e-06	28.7	0.964	0	-0.06	6.33	0	1	0	75020	0	0	0	60006	0	0	0	29604	0	0	0	44882	0	0	0	64016	0
3-149185311-G-C	3	149185311		G	C	gnomAD Exomes	PASS	NA	ENST00000264613.11	p.Ala738Gly	p.Ala738Gly	c.2213C>G	missense_variant		NA	1	1614018	6.19572e+07	0	0	PASS		NA	25	0.853	0	-0.07	7.03	0	0.804	0	75012	0	0	0	60002	0	0	0	29608	0	0	0	44882	0	0	0	64004	0
3-149185317-A-G	3	149185317		A	G	gnomAD Exomes	PASS	NA	ENST00000264613.11	p.Ile736Thr	p.Ile736Thr	c.2207T>C	missense_variant		NA	2	1614030	1.23913e+08	0	0	PASS	nfe	2.8e-07	23.8	0.847	0.02	-0.02	6.33	0	0.868	0	75022	0	0	0	59992	0	0	0	29608	0	0	0	44890	0	0	0	63996	0
3-149185317-A-T	3	149185317	rs746839444	A	T	gnomAD Exomes,gnomAD Genomes	PASS	PASS	ENST00000264613.11	p.Ile736Asn	p.Ile736Asn	c.2207T>A	missense_variant	Uncertain significance	1469024	16	1613912	9.9138e+08	0	0	PASS	sas	0.00010062	24.3	0.861	0	-0.05	6.33	0	0.981	0	74900	0	0	0	59972	0	0	0	29608	0	0	0	44902	0	0	0	63996	0
3-149185320-T-C	3	149185320		T	C	gnomAD Exomes	PASS	NA	ENST00000264613.11	p.Tyr735Cys	p.Tyr735Cys	c.2204A>G	missense_variant		NA	1	1614138	6.19526e+07	0	0	PASS		NA	24.1	0.812	0	-0.03	4.72	0	0.963	0	75038	0	0	0	60004	0	0	0	29606	0	0	0	44890	0	0	0	64038	0
3-149185323-T-C	3	149185323		T	C	gnomAD Exomes	PASS	NA	ENST00000264613.11	p.Tyr734Cys	p.Tyr734Cys	c.2201A>G	missense_variant		NA	1	1614168	6.19514e+07	0	0	PASS		NA	25	0.896	0	-0.07	4.72	0	0.997	0	75050	0	0	0	60020	0	0	0	29604	0	0	0	44890	0	0	0	64038	0
3-149185381-C-T	3	149185381	rs1235497636	C	T	gnomAD Genomes	NA	PASS	ENST00000264613.11	p.Val715Met	p.Val715Met	c.2143G>A	missense_variant		NA	1	1613972	6.19589e+07	0	0	PASS		NA	24.5	0.839	0	-0.1	8.9	NA	NA	0	74882	0	0	0	59992	0	0	1	29608	0	0	0	44898	0	0	0	64014	0
3-149185387-A-G	3	149185387	rs764543027	A	G	gnomAD Exomes,gnomAD Genomes	PASS	PASS	ENST00000264613.11	p.Tyr713His	p.Tyr713His	c.2137T>C	missense_variant		NA	17	1613936	1.05333e+09	0	0	PASS	nfe	8.03e-06	26	0.901	0.01	0.01	6.33	0	1	0	74880	0	0	1	59992	0	0	0	29606	0	0	0	44892	0	0	0	64002	0
3-149185396-T-C	3	149185396	rs1229455338	T	C	gnomAD Exomes	PASS	NA	ENST00000264613.11	p.Lys710Glu	p.Lys710Glu	c.2128A>G	missense_variant		NA	2	1614178	1.23902e+08	0	0	PASS		NA	27.4	0.776	0	0.02	6.36	0.01	0.898	0	75058	0	0	0	60022	0	0	0	29604	0	0	0	44884	0	0	0	64038	0
3-149185402-C-T	3	149185402	rs1056623509	C	T	gnomAD Exomes,gnomAD Genomes	PASS	PASS	ENST00000264613.11	p.Gly708Ser	p.Gly708Ser	c.2122G>A	missense_variant		NA	13	1614026	8.05439e+08	0	0	PASS	sas	3.65e-06	26.8	0.91	0.06	-0.21	8.9	0.01	1	0	75000	0	0	0	59996	0	0	1	29602	0	0	1	44884	0	0	0	64010	0
3-149185434-A-G	3	149185434	rs1299386821	A	G	gnomAD Exomes	PASS	NA	ENST00000264613.11	p.Val697Ala	p.Val697Ala	c.2090T>C	missense_variant		NA	2	1614186	1.23901e+08	0	0	PASS	eas	7.39e-06	26.3	0.792	0	0.03	6.33	0	0.74	0	75048	0	0	0	60028	0	0	0	29604	0	0	2	44884	0	0	0	64036	0
3-149185441-A-T	3	149185441		A	T	gnomAD Exomes	PASS	NA	ENST00000264613.11	p.Phe695Ile	p.Phe695Ile	c.2083T>A	missense_variant		NA	2	1614140	1.23905e+08	0	0	PASS	nfe	2.8e-07	28.7	0.942	0	0.02	6.33	0.01	0.894	0	75042	0	0	0	60022	0	0	0	29606	0	0	0	44884	0	0	0	64032	0
3-149185446-C-T	3	149185446	rs1726101463	C	T	gnomAD Genomes	NA	PASS	ENST00000264613.11	p.Gly693Glu	p.Gly693Glu	c.2078G>A	missense_variant		NA	1	1613926	6.19607e+07	0	0	PASS		NA	33	0.915	0.11	-0.4	8.9	0	0.996	0	74896	0	0	0	59998	0	0	0	29602	0	0	0	44898	0	0	0	64020	0
3-149186520-C-T	3	149186520		C	T	gnomAD Exomes	PASS	NA	ENST00000264613.11	p.Gly693Arg	p.Gly693Arg	c.2077G>A	missense_variant		NA	1	1613992	6.19582e+07	0	0	PASS		NA	33	0.879	0.6	-0.39	8.87	0	0.996	0	75026	0	0	0	60026	0	0	0	29606	0	0	0	44872	0	0	0	64028	0
3-149186536-C-T	3	149186536	rs377424276	C	T	gnomAD Exomes	PASS	NA	ENST00000264613.11	p.Met687Ile	p.Met687Ile	c.2061G>A	missense_variant		NA	1	1614156	6.19519e+07	0	0	PASS		NA	25	0.842	0.03	0	8.87	0	0.999	0	75038	0	0	0	60030	0	0	0	29608	0	0	0	44882	0	0	0	64036	0
3-149186538-T-C	3	149186538	rs1726183089	T	C	gnomAD Exomes	PASS	NA	ENST00000264613.11	p.Met687Val	p.Met687Val	c.2059A>G	missense_variant	Uncertain significance	1428928	1	1614198	6.19503e+07	0	0	PASS		NA	24.8	0.858	0	0.01	6.33	0	0.997	0	75060	0	0	1	60032	0	0	0	29608	0	0	0	44890	0	0	0	64042	0
3-149186561-G-A	3	149186561	rs1726184695	G	A	gnomAD Exomes	PASS	NA	ENST00000264613.11	p.Pro679Leu	p.Pro679Leu	c.2036C>T	missense_variant		NA	1	1614198	6.19503e+07	0	0	PASS		NA	29.9	0.914	0	0.01	8.76	0	1	0	75040	0	0	0	60026	0	0	0	29604	0	0	0	44888	0	0	0	64034	0
3-149186562-G-C	3	149186562		G	C	gnomAD Exomes	PASS	NA	ENST00000264613.11	p.Pro679Ala	p.Pro679Ala	c.2035C>G	missense_variant		NA	1	1614164	6.19516e+06	0	0	PASS		NA	26.6	0.915	0.01	0.02	8.76	0.02	0.999	0	75022	0	0	1	60020	0	0	0	29604	0	0	0	44890	0	0	0	64046	0
3-149186567-A-G	3	149186567	rs149158988	A	G	gnomAD Exomes,gnomAD Genomes	PASS	PASS	ENST00000264613.11	p.Leu677Pro	p.Leu677Pro	c.2030T>C	missense_variant	Uncertain significance	2300314	84	1614066	5.20425e+09	0	0	PASS	nfe	0.05792	32	0.969	0.1	-0.13	6.31	0	0.999	1	74916	0	0	0	60002	0	0	0	29604	0	0	0	44900	0	0	0	64038	0
3-149186567-A-C	3	149186567		A	C	gnomAD Exomes	PASS	NA	ENST00000264613.11	p.Leu677Arg	p.Leu677Arg	c.2030T>G	missense_variant		NA	1	1614184	6.19508e+06	0	0	PASS		NA	31	0.964	0	0.01	6.31	0	0.997	0	75038	0	0	0	60022	0	0	0	29604	0	0	0	44888	0	0	0	64038	0
3-149186579-T-C	3	149186579	rs1726186217	T	C	gnomAD Genomes	NA	PASS	ENST00000264613.11	p.Asp673Gly	p.Asp673Gly	c.2018A>G	missense_variant		NA	1	1614072	6.19551e+07	0	0	PASS		NA	26.1	0.884	0	-0.06	6.33	NA	NA	0	74926	0	0	1	60004	0	0	0	29608	0	0	0	44898	0	0	0	64038	0
3-149186580-C-T	3	149186580	rs751067110	C	T	gnomAD Exomes,gnomAD Genomes	PASS	PASS	ENST00000264613.11	p.Asp673Asn	p.Asp673Asn	c.2017G>A	missense_variant	Uncertain significance	2295356	34	1614070	2.10648e+09	0	0	PASS	nfe	0.01803	27.9	0.791	0	-0.02	8.87	0.01	1	1	74924	0	0	0	60004	0	0	0	29608	0	0	0	44898	0	0	0	64032	0
3-149186580-C-G	3	149186580		C	G	gnomAD Exomes	PASS	NA	ENST00000264613.11	p.Asp673His	p.Asp673His	c.2017G>C	missense_variant		NA	1	1614188	6.19507e+07	0	0	PASS		NA	27.3	0.903	0	-0.05	8.87	0	1	0	75046	0	0	0	60024	0	0	0	29608	0	0	0	44886	0	0	0	64032	0
3-149186609-T-A	3	149186609	rs771184384	T	A	gnomAD Exomes	PASS	NA	ENST00000264613.11	p.Asn663Ile	p.Asn663Ile	c.1988A>T	missense_variant		NA	2	1614212	1.23899e+08	0	0	PASS		NA	28.5	0.87	0	0	6.33	0	0.999	0	75062	0	0	0	60026	0	0	0	29604	0	0	0	44892	0	0	0	64040	0
3-149186619-A-G	3	149186619	rs778921145	A	G	gnomAD Exomes	PASS	NA	ENST00000264613.11	p.Phe660Leu	p.Phe660Leu	c.1978T>C	missense_variant		NA	1	1614148	6.19522e+07	0	0	PASS		NA	29.6	0.869	0	0	6.31	0.01	0.999	0	75024	0	0	1	60012	0	0	0	29606	0	0	0	44884	0	0	0	64032	0
3-149186621-T-G	3	149186621		T	G	gnomAD Exomes	PASS	NA	ENST00000264613.11	p.Tyr659Ser	p.Tyr659Ser	c.1976A>C	missense_variant		NA	1	1614218	6.19495e+07	0	0	PASS		NA	28.9	0.92	0.21	0.6	6.33	0.01	0.997	0	75050	0	0	0	60024	0	0	0	29606	0	0	0	44894	0	0	0	64036	0
3-149186624-A-G	3	149186624	rs1726190460	A	G	gnomAD Exomes	PASS	NA	ENST00000264613.11	p.Ile658Thr	p.Ile658Thr	c.1973T>C	missense_variant	Uncertain significance	902532	10	1614196	6.19503e+08	0	0	PASS	nfe	3.59e-06	26.4	0.933	0	0	6.31	0	0.953	0	75040	0	0	0	60030	0	0	0	29606	0	0	0	44888	0	0	0	64032	0
3-149186628-C-T	3	149186628		C	T	gnomAD Exomes	PASS	NA	ENST00000264613.11	p.Gly657Arg	p.Gly657Arg	c.1969G>A	missense_variant		NA	1	1614170	6.19513e+06	0	0	PASS		NA	26.8	0.837	0	-0.19	8.87	0	0.999	0	75044	0	0	0	60020	0	0	0	29606	0	0	0	44890	0	0	0	64026	0
3-149186643-C-T	3	149186643	rs141425435	C	T	gnomAD Exomes,gnomAD Genomes	PASS	PASS	ENST00000264613.11	p.Glu652Lys	p.Glu652Lys	c.1954G>A	missense_variant	Uncertain significance	1449547	16	1614080	9.91277e+08	0	0	PASS	nfe	1.24e-06	28.1	0.831	0	-0.05	8.87	0	1	1	74932	0	0	0	60004	0	0	8	29606	0	0	1	44904	0	0	0	64030	0
3-149186649-C-T	3	149186649	rs776936158	C	T	gnomAD Exomes,gnomAD Genomes	PASS	PASS	ENST00000264613.11	p.Gly650Arg	p.Gly650Arg	c.1948G>A	missense_variant	Pathogenic/Likely pathogenic	381716	21	1614010	1.30111e+09	0	0	PASS	sas	8.75e-06	27.5	0.969	0	-0.18	8.87	0	1	1	74910	0	0	1	60000	0	0	0	29606	0	0	0	44896	0	0	0	64034	0
3-149186663-T-A	3	149186663	rs1726195093	T	A	gnomAD Exomes	PASS	NA	ENST00000264613.11	p.Tyr645Phe	p.Tyr645Phe	c.1934A>T	missense_variant		NA	1	1614172	6.19513e+06	0	0	PASS		NA	26.3	0.791	0	-0.05	6.34	0	0.664	0	75042	0	0	0	60014	0	0	0	29608	0	0	1	44888	0	0	0	64042	0
3-149186667-A-T	3	149186667	rs1411357022	A	T	gnomAD Exomes,gnomAD Genomes	PASS	PASS	ENST00000264613.11	p.Trp644Arg	p.Trp644Arg	c.1930T>A	missense_variant		NA	5	1614100	3.0977e+08	0	0	PASS	nfe	1.24e-06	31	0.933	0.25	0.13	6.32	0	1	0	74926	0	0	0	60012	0	0	0	29608	0	0	0	44904	0	0	0	64040	0
3-149186679-C-G	3	149186679	rs1251171507	C	G	gnomAD Exomes	PASS	NA	ENST00000264613.11	p.Asp640His	p.Asp640His	c.1918G>C	missense_variant		NA	1	1614198	6.19503e+07	0	0	PASS		NA	25.3	0.777	0	-0.05	7.12	0	0.917	0	75052	0	0	0	60034	0	0	0	29604	0	0	0	44890	0	0	0	64032	0
3-149186690-A-G	3	149186690	rs776909143	A	G	gnomAD Exomes,gnomAD Genomes	PASS	PASS	ENST00000264613.11	p.Met636Thr	p.Met636Thr	c.1907T>C	missense_variant	Uncertain significance	902533	21	1614068	1.30106e+09	0	0	PASS	eas	0.00022299	25.2	0.892	0	0	4.71	0.01	1	0	74920	0	0	0	60006	0	0	0	29606	0	0	16	44906	0	0	0	64034	0
3-149186697-G-T	3	149186697	rs200864206	G	T	gnomAD Exomes,gnomAD Genomes	PASS	PASS	ENST00000264613.11	p.Leu634Ile	p.Leu634Ile	c.1900C>A	missense_variant	Uncertain significance	659000	22	1614156	1.36294e+08	0	0	PASS	amr	0.00014083	25.1	0.783	0	-0.01	8.77	0	1	0	75042	0	0	14	60028	0	0	0	29608	0	0	0	44886	0	0	0	64030	0
3-149186715-A-T	3	149186715	rs1040793427	A	T	gnomAD Exomes,gnomAD Genomes	PASS	PASS	ENST00000264613.11	p.Tyr628Asn	p.Tyr628Asn	c.1882T>A	missense_variant	Uncertain significance	2279828	10	1613908	6.19614e+08	0	0	PASS	amr	0.06614	28.3	0.831	0	0	4.68	0	1	0	74904	0	0	8	60008	0	0	0	29608	0	0	0	44898	0	0	0	64028	0
3-149186724-C-T	3	149186724		C	T	gnomAD Exomes	PASS	NA	ENST00000264613.11	p.Gly625Arg	p.Gly625Arg	c.1873G>A	missense_variant		NA	1	1613418	6.19802e+07	0	0	PASS		NA	32	0.89	0.31	-0.4	8.88	0	1	0	75030	0	0	0	60032	0	0	0	29604	0	0	0	44886	0	0	0	64038	0
3-149186726-T-C	3	149186726		T	C	gnomAD Exomes	PASS	NA	ENST00000264613.11	p.Asn624Ser	p.Asn624Ser	c.1871A>G	missense_variant		NA	1	1613878	6.19626e+07	0	0	PASS		NA	28	0.877	0.1	-0.14	6.34	0	0.999	0	75040	0	0	0	60028	0	0	0	29606	0	0	0	44890	0	0	0	64038	0
3-149186732-G-C	3	149186732		G	C	gnomAD Exomes	PASS	NA	ENST00000264613.11	p.Ser622Cys	p.Ser622Cys	c.1865C>G	missense_variant		NA	1	1612568	6.20129e+07	0	0	PASS		NA	33	0.867	0	0	8.77	0	0.984	0	75012	0	0	0	60018	0	0	0	29598	0	0	0	44880	0	0	0	64024	0
3-149188054-T-G	3	149188054	rs776571633	T	G	gnomAD Exomes	PASS	NA	ENST00000264613.11	p.His621Pro	p.His621Pro	c.1862A>C	missense_variant		NA	9	1611696	5.58418e+08	0	0	PASS		NA	28.5	0.802	0	0	6.36	0.01	1	1	74966	0	0	0	60026	0	0	0	29584	0	0	0	44782	0	0	7	63896	0
3-149188067-A-G	3	149188067		A	G	gnomAD Exomes	PASS	NA	ENST00000264613.11	p.Ser617Pro	p.Ser617Pro	c.1849T>C	missense_variant		NA	2	1611830	1.24083e+08	0	0	PASS	sas	3.65e-06	25.8	0.784	0	0	6.33	0	1	0	74978	0	0	0	60018	0	0	0	29590	0	0	0	44796	0	0	0	63898	0
3-149188106-G-T	3	149188106	rs781564546	G	T	gnomAD Exomes	PASS	NA	ENST00000264613.11	p.Pro604Thr	p.Pro604Thr	c.1810C>A	missense_variant		NA	1	1612512	6.2015e+06	0	0	PASS		NA	23.8	0.783	0	0	5.83	0.03	0.57	0	74974	0	0	0	60014	0	0	0	29594	0	0	0	44806	0	0	0	63808	0
3-149188128-A-T	3	149188128		A	T	gnomAD Exomes	PASS	NA	ENST00000264613.11	p.Asn596Lys	p.Asn596Lys	c.1788T>A	missense_variant		NA	1	1612890	6.20005e+07	0	0	PASS		NA	23.5	0.791	0.01	0.01	0.02	0	1	0	75034	0	0	0	60006	0	0	0	29590	0	0	0	44810	0	0	0	63734	0
3-149188141-A-G	3	149188141	rs548894381	A	G	gnomAD Exomes,gnomAD Genomes	PASS	PASS	ENST00000264613.11	p.Leu592Pro	p.Leu592Pro	c.1775T>C	missense_variant		NA	12	1612964	7.43972e+08	0	0	PASS	sas	0.05939	29.2	0.841	0.01	0.01	4.68	0	0.994	0	75020	0	0	0	60014	0	0	0	29588	0	0	0	44806	0	0	0	63632	0
3-149188152-A-C	3	149188152	rs1726297019	A	C	gnomAD Genomes	NA	PASS	ENST00000264613.11	p.Asn588Lys	p.Asn588Lys	c.1764T>G	missense_variant		NA	1	1612818	6.20033e+07	0	0	PASS		NA	23.9	0.773	0.05	0.05	-0.187	NA	NA	1	74906	0	0	0	59998	0	0	0	29594	0	0	0	44808	0	0	0	63512	0
3-149188155-C-G	3	149188155	rs56106481	C	G	gnomAD Exomes,gnomAD Genomes	PASS	PASS	ENST00000264613.11	p.Glu587Asp	p.Glu587Asp	c.1761G>C	missense_variant		NA	8	1612670	4.96072e+08	0	0	PASS	nfe	2.92e-06	24.4	0.842	0.04	0.03	3.56	0	0.999	0	74888	0	0	0	59980	0	0	0	29594	0	0	0	44800	0	0	0	63438	0
3-149188180-T-C	3	149188180	rs950198097	T	C	gnomAD Genomes	NA	PASS	ENST00000264613.11	p.Tyr579Cys	p.Tyr579Cys	c.1736A>G	missense_variant		NA	2	1611772	1.24087e+08	0	0	AC0	nfe	2.8e-07	26.6	0.79	0.07	0.06	1.71	0	0.984	0	74860	0	0	0	59938	0	0	0	29580	0	0	0	44778	0	0	0	62766	0
3-149198401-C-A	3	149198401	rs1064797073	C	A	gnomAD Exomes	PASS	NA	ENST00000264613.11	p.Cys560Phe	p.Cys560Phe	c.1679G>T	missense_variant	Likely pathogenic	424620	1	1613930	6.19606e+07	0	0	PASS		NA	26.3	0.829	0	0	8.87	0	1	0	75020	0	0	0	60026	0	0	0	29608	0	0	0	44878	0	0	0	64032	0
3-149198410-A-G	3	149198410	rs746739407	A	G	gnomAD Exomes	PASS	NA	ENST00000264613.11	p.Met557Thr	p.Met557Thr	c.1670T>C	missense_variant		NA	2	1613838	1.23928e+07	0	0	PASS		NA	25.6	0.8	0	0.01	6.31	0	0.677	0	75004	0	0	0	60020	0	0	0	29606	0	0	0	44876	0	0	0	64002	0
3-149198414-G-A	3	149198414	rs754569251	G	A	gnomAD Exomes,gnomAD Genomes	PASS	PASS	ENST00000264613.11	p.Pro556Ser	p.Pro556Ser	c.1666C>T	missense_variant		NA	23	1613240	1.4257e+09	0	0	PASS	sas	0.00017172	28.1	0.94	0.05	-0.02	6.99	0	1	0	74810	0	0	0	59990	0	0	0	29604	0	0	0	44882	0	0	0	63988	0
3-149198416-C-T	3	149198416	rs1283146785	C	T	gnomAD Exomes	PASS	NA	ENST00000264613.11	p.Gly555Glu	p.Gly555Glu	c.1664G>A	missense_variant		NA	4	1613682	2.4788e+08	0	0	PASS	nfe	6.8e-07	26.1	0.98	0	0	8.87	0	1	0	74990	0	0	0	60016	0	0	0	29606	0	0	1	44880	0	0	0	64010	0
3-149198419-A-T	3	149198419	rs780799475	A	T	gnomAD Exomes	PASS	NA	ENST00000264613.11	p.Ile554Asn	p.Ile554Asn	c.1661T>A	missense_variant		NA	1	1613840	6.1964e+07	0	0	PASS		NA	28.4	0.838	0	0	6.31	0	0.969	0	75018	0	0	0	60026	0	0	0	29608	0	0	0	44884	0	0	0	64026	0
3-149198423-G-A	3	149198423	rs568470269	G	A	gnomAD Exomes,gnomAD Genomes	PASS	PASS	ENST00000264613.11	p.Leu553Phe	p.Leu553Phe	c.1657C>T	missense_variant		NA	2	1613488	1.23955e+08	0	0	PASS		NA	26.2	0.884	0	-0.01	8.77	0	1	0	75006	0	0	0	60014	0	0	0	29606	0	0	1	44874	0	0	0	64004	0
3-149198438-C-A	3	149198438	rs773082375	C	A	gnomAD Exomes,gnomAD Genomes	PASS	PASS	ENST00000264613.11	p.Asp548Tyr	p.Asp548Tyr	c.1642G>T	missense_variant		NA	11	1612316	6.82248e+08	0	0	PASS		NA	27.3	0.901	0	-0.03	7.11	0	1	0	74850	0	0	0	59994	0	0	0	29602	0	0	0	44880	0	0	11	64006	0
3-149198461-T-C	3	149198461		T	C	gnomAD Exomes	PASS	NA	ENST00000264613.11	p.Tyr540Cys	p.Tyr540Cys	c.1619A>G	missense_variant		NA	1	1613272	6.19858e+07	0	0	PASS		NA	26.7	0.906	0.01	-0.01	4.67	0	0.998	0	75030	0	0	0	60030	0	0	0	29602	0	0	0	44880	0	0	0	64034	0
3-149198464-T-C	3	149198464	rs1727053529	T	C	gnomAD Genomes	NA	PASS	ENST00000264613.11	p.Tyr539Cys	p.Tyr539Cys	c.1616A>G	missense_variant		NA	2	1613442	1.23959e+08	0	0	PASS	sas	3.65e-06	29	0.968	0.01	-0.01	6.34	0	1	0	74924	0	0	0	59986	0	0	0	29604	0	0	0	44896	0	0	0	64034	0
3-149198476-A-T	3	149198476	rs774013953	A	T	gnomAD Genomes	NA	PASS	ENST00000264613.11	p.Leu535Gln	p.Leu535Gln	c.1604T>A	missense_variant		NA	1	1613840	6.1964e+07	0	0	PASS		NA	25.3	0.86	0	0	6.31	0	0.994	0	74932	0	0	0	60006	0	0	0	29606	0	0	0	44898	0	0	1	64026	0
3-149198504-C-T	3	149198504		C	T	gnomAD Exomes	PASS	NA	ENST00000264613.11	p.Gly526Arg	p.Gly526Arg	c.1576G>A	missense_variant		NA	1	1614130	6.19529e+06	0	0	PASS		NA	27.4	0.883	0.07	0.04	8.87	0.01	1	0	75038	0	0	0	60026	0	0	0	29608	0	0	0	44876	0	0	0	64024	0
3-149198518-A-G	3	149198518		A	G	gnomAD Exomes	PASS	NA	ENST00000264613.11	p.Val521Ala	p.Val521Ala	c.1562T>C	missense_variant		NA	3	1614140	1.85857e+06	0	0	PASS	nfe	2.8e-07	26.4	0.783	0	0	6.31	0.02	0.45	0	75050	0	0	0	60018	0	0	0	29608	0	0	0	44882	0	0	0	64014	0
3-149198523-C-G	3	149198523	rs1727061950	C	G	gnomAD Exomes,gnomAD Genomes	PASS	PASS	ENST00000264613.11	p.Trp519Cys	p.Trp519Cys	c.1557G>C	missense_variant		NA	35	1614034	2.16848e+09	0	0	PASS	nfe	0.02074	31	0.937	0.01	-0.04	8.87	0	1	1	74926	0	0	0	59998	0	0	0	29608	0	0	0	44896	0	0	0	64022	0
3-149198525-A-C	3	149198525		A	C	gnomAD Exomes	PASS	NA	ENST00000264613.11	p.Trp519Gly	p.Trp519Gly	c.1555T>G	missense_variant		NA	1	1614164	6.19516e+06	0	0	PASS		NA	32	0.978	0	0.01	6.31	0	1	0	75054	0	0	0	60022	0	0	0	29606	0	0	0	44884	0	0	0	64030	0
3-149198530-T-C	3	149198530	rs146435990	T	C	gnomAD Exomes,gnomAD Genomes	PASS	PASS	ENST00000264613.11	p.Tyr517Cys	p.Tyr517Cys	c.1550A>G	missense_variant		NA	41	1614022	2.54024e+09	0	0	PASS		NA	29.5	0.963	0.01	-0.01	6.34	0	1	0	74924	0	0	0	60006	0	0	0	29604	0	0	0	44896	0	0	41	64020	0
3-149198536-A-G	3	149198536	rs747715724	A	G	gnomAD Exomes,gnomAD Genomes	PASS	PASS	ENST00000264613.11	p.Phe515Ser	p.Phe515Ser	c.1544T>C	missense_variant		NA	15	1613988	9.29375e+08	0	0	PASS	nfe	6.88e-06	26.9	0.892	0	0	3.63	0	0.933	0	74916	0	0	0	59996	0	0	0	29606	0	0	1	44890	0	0	0	64020	0
3-149198537-A-G	3	149198537	rs372962396	A	G	gnomAD Exomes,gnomAD Genomes	PASS	PASS	ENST00000264613.11	p.Phe515Leu	p.Phe515Leu	c.1543T>C	missense_variant		NA	9	1614092	5.57589e+08	0	0	PASS	eas	0.01773	27.2	0.86	0	0	6.31	0	0.478	3	75036	0	0	0	60014	0	0	0	29604	0	0	3	44880	0	0	0	64028	0
3-149199741-T-C	3	149199741	rs373531113	T	C	gnomAD Exomes,gnomAD Genomes	PASS	PASS	ENST00000264613.11	p.Tyr491Cys	p.Tyr491Cys	c.1472A>G	missense_variant	Uncertain significance	391592	13	1614026	8.05439e+08	0	0	PASS	afr	0.05279	25	0.786	0	0	6.31	0	1	8	74930	0	0	0	60000	0	0	2	29604	0	0	0	44888	0	0	0	64034	0
3-149199751-C-T	3	149199751		C	T	gnomAD Exomes	PASS	NA	ENST00000264613.11	p.Gly488Ser	p.Gly488Ser	c.1462G>A	missense_variant		NA	2	1614052	1.23912e+08	0	0	PASS		NA	23.7	0.789	0	0	8.9	0.01	1	0	75012	0	0	0	60008	0	0	0	29602	0	0	0	44868	0	0	0	64026	0
3-149199774-A-C	3	149199774		A	C	gnomAD Exomes	PASS	NA	ENST00000264613.11	p.Val480Gly	p.Val480Gly	c.1439T>G	missense_variant		NA	1	1613994	6.19581e+06	0	0	PASS		NA	26.3	0.952	0	0	6.33	0.01	0.973	0	74992	0	0	0	60004	0	0	0	29604	0	0	0	44874	0	0	0	64016	0
3-149199777-C-T	3	149199777	rs1315707398	C	T	gnomAD Exomes,gnomAD Genomes	PASS	PASS	ENST00000264613.11	p.Gly479Glu	p.Gly479Glu	c.1436G>A	missense_variant		NA	5	1613994	3.0979e+07	0	0	PASS	nfe	7.9e-07	25.8	0.883	0.78	0.63	8.9	0	1	1	74914	0	0	0	59992	0	0	0	29602	0	0	0	44888	0	0	0	64020	0
3-149199777-C-G	3	149199777	rs1315707398	C	G	gnomAD Genomes	NA	PASS	ENST00000264613.11	p.Gly479Ala	p.Gly479Ala	c.1436G>C	missense_variant		NA	2	1613994	1.23916e+08	0	0	PASS	nfe	2.8e-07	23.8	0.921	0	0	8.9	NA	NA	0	74914	0	0	0	59992	0	0	0	29602	0	0	0	44888	0	0	0	64020	0
3-149199778-C-T	3	149199778	rs773337495	C	T	gnomAD Exomes,gnomAD Genomes	PASS	PASS	ENST00000264613.11	p.Gly479Arg	p.Gly479Arg	c.1435G>A	missense_variant	Uncertain significance	844636	4	1614032	2.47827e+08	0	0	PASS	amr	0.01327	24.7	0.892	0.05	-0.1	7.13	0	1	0	74918	0	0	3	59998	0	0	0	29604	0	0	0	44890	0	0	1	64034	0
3-149199789-A-G	3	149199789	rs1490568377	A	G	gnomAD Exomes,gnomAD Genomes	PASS	PASS	ENST00000264613.11	p.Ile475Thr	p.Ile475Thr	c.1424T>C	missense_variant		NA	2	1614036	1.23913e+08	0	0	PASS	nfe	2.8e-07	24.5	0.94	0.02	0.01	6.33	0	0.951	0	74948	0	0	0	60002	0	0	0	29602	0	0	0	44886	0	0	0	64036	0
3-149199793-T-G	3	149199793		T	G	gnomAD Exomes	PASS	NA	ENST00000264613.11	p.Ser474Arg	p.Ser474Arg	c.1420A>C	missense_variant		NA	1	1614162	6.19517e+07	0	0	PASS		NA	25.1	0.862	0.08	0.02	6.36	0	1	0	75066	0	0	0	60030	0	0	0	29602	0	0	0	44880	0	0	0	64042	0
3-149199793-T-C	3	149199793		T	C	gnomAD Exomes	PASS	NA	ENST00000264613.11	p.Ser474Gly	p.Ser474Gly	c.1420A>G	missense_variant		NA	1	1614162	6.19517e+07	0	0	PASS		NA	24.7	0.787	0.05	0.01	6.36	0.01	0.999	0	75066	0	0	0	60030	0	0	0	29602	0	0	0	44880	0	0	0	64042	0
3-149199812-G-C	3	149199812		G	C	gnomAD Exomes	PASS	NA	ENST00000264613.11	p.Asn467Lys	p.Asn467Lys	c.1401C>G	missense_variant	Uncertain significance	2098298	1	1614100	6.1954e+07	0	0	PASS		NA	24	0.87	0.02	0.01	4.1	0	1	0	75032	0	0	0	60022	0	0	0	29604	0	0	0	44874	0	0	0	64026	0
3-149199812-G-T	3	149199812		G	T	gnomAD Exomes	PASS	NA	ENST00000264613.11	p.Asn467Lys	p.Asn467Lys	c.1401C>A	missense_variant		NA	2	1614100	1.23908e+08	0	0	PASS	sas	3.65e-06	24.1	0.871	0	-0.01	4.1	0	1	0	75032	0	0	0	60022	0	0	0	29604	0	0	0	44874	0	0	0	64026	0
3-149199814-T-A	3	149199814		T	A	gnomAD Exomes	PASS	NA	ENST00000264613.11	p.Asn467Tyr	p.Asn467Tyr	c.1399A>T	missense_variant		NA	1	1614156	6.19519e+07	0	0	PASS		NA	25.5	0.9	0.01	-0.01	6.36	0	1	0	75066	0	0	0	60022	0	0	0	29602	0	0	0	44880	0	0	0	64036	0
3-149199837-T-C	3	149199837	rs772358728	T	C	gnomAD Exomes	PASS	NA	ENST00000264613.11	p.Asp459Gly	p.Asp459Gly	c.1376A>G	missense_variant		NA	5	1614142	3.09762e+08	0	0	PASS	eas	0.02977	26.5	0.925	0.02	-0.01	4.71	0	0.989	0	75048	0	0	0	60028	0	0	0	29604	0	0	4	44884	0	0	0	64030	0
3-149199838-C-T	3	149199838	rs1322132329	C	T	gnomAD Exomes	PASS	NA	ENST00000264613.11	p.Asp459Asn	p.Asp459Asn	c.1375G>A	missense_variant		NA	1	1614120	6.19533e+07	0	0	PASS		NA	25.6	0.849	0.02	-0.01	7.12	0	0.984	0	75048	0	0	0	60020	0	0	0	29604	0	0	0	44882	0	0	0	64034	0
3-149199846-T-G	3	149199846		T	G	gnomAD Exomes	PASS	NA	ENST00000264613.11	p.Glu456Ala	p.Glu456Ala	c.1367A>C	missense_variant		NA	2	1614120	1.23907e+08	0	0	PASS	nfe	2.8e-07	28.9	0.861	0	0.01	6.36	0	0.967	0	75066	0	0	0	60022	0	0	0	29600	0	0	0	44886	0	0	0	64042	0
3-149199856-T-A	3	149199856		T	A	gnomAD Exomes	PASS	NA	ENST00000264613.11	p.Ile453Phe	p.Ile453Phe	c.1357A>T	missense_variant		NA	1	1614050	6.19559e+07	0	0	PASS		NA	26.7	0.891	0	-0.01	4.73	0	0.988	0	75050	0	0	0	60022	0	0	0	29598	0	0	0	44884	0	0	0	64030	0
3-149199861-G-T	3	149199861		G	T	gnomAD Exomes	PASS	NA	ENST00000264613.11	p.Pro451His	p.Pro451His	c.1352C>A	missense_variant		NA	1	1613990	6.19583e+07	0	0	PASS		NA	28.4	0.936	0.02	-0.01	8.8	0	1	0	75042	0	0	0	60032	0	0	0	29602	0	0	0	44880	0	0	0	64026	0
3-149199862-G-A	3	149199862		G	A	gnomAD Exomes	PASS	NA	ENST00000264613.11	p.Pro451Ser	p.Pro451Ser	c.1351C>T	missense_variant		NA	13	1613946	8.05479e+08	0	0	PASS	nfe	6.15e-06	28.2	0.941	0.01	-0.01	8.8	0	1	0	75032	0	0	0	60016	0	0	0	29600	0	0	0	44878	0	0	0	64032	0
3-149199864-C-G	3	149199864		C	G	gnomAD Exomes	PASS	NA	ENST00000264613.11	p.Gly450Ala	p.Gly450Ala	c.1349G>C	missense_variant		NA	2	1613862	1.23926e+08	0	0	PASS	nfe	2.8e-07	32	0.942	0.13	-0.05	8.9	0	1	0	75010	0	0	0	60016	0	0	0	29600	0	0	0	44880	0	0	0	63998	0
3-149202102-C-A	3	149202102		C	A	gnomAD Exomes	PASS	NA	ENST00000264613.11	p.Gly450Cys	p.Gly450Cys	c.1348G>T	missense_variant		NA	1	1613946	6.19599e+07	0	0	PASS		NA	33	0.952	0.21	-0.16	8.88	0	1	0	74998	0	0	0	60014	0	0	0	29600	0	0	0	44882	0	0	0	64002	0
3-149202104-A-G	3	149202104	rs773984794	A	G	gnomAD Exomes	PASS	NA	ENST00000264613.11	p.Leu449Pro	p.Leu449Pro	c.1346T>C	missense_variant		NA	2	1614084	1.23909e+08	0	0	PASS	amr	5.53e-06	26.7	0.842	0	0	6.32	0	1	0	75050	0	0	2	60014	0	0	0	29602	0	0	0	44882	0	0	0	64042	0
3-149202107-A-T	3	149202107		A	T	gnomAD Exomes	PASS	NA	ENST00000264613.11	p.Ile448Asn	p.Ile448Asn	c.1343T>A	missense_variant		NA	1	1614044	6.19562e+06	0	0	PASS		NA	25	0.891	0	0	4.71	0	0.97	0	75024	0	0	0	60014	0	0	0	29600	0	0	0	44880	0	0	0	64030	0
3-149202107-A-G	3	149202107		A	G	gnomAD Exomes	PASS	NA	ENST00000264613.11	p.Ile448Thr	p.Ile448Thr	c.1343T>C	missense_variant		NA	1	1614044	6.19562e+06	0	0	PASS		NA	24.5	0.873	0	0	4.71	0	0.887	0	75024	0	0	0	60014	0	0	0	29600	0	0	0	44880	0	0	0	64030	0
3-149202113-A-G	3	149202113	rs1727368255	A	G	gnomAD Exomes	PASS	NA	ENST00000264613.11	p.Leu446Pro	p.Leu446Pro	c.1337T>C	missense_variant	Uncertain significance	1038552	1	1614114	6.19535e+07	0	0	PASS		NA	25.4	0.889	0	0	6.32	0	1	0	75042	0	0	0	60016	0	0	0	29602	0	0	0	44878	0	0	0	64034	0
3-149202113-A-C	3	149202113		A	C	gnomAD Exomes	PASS	NA	ENST00000264613.11	p.Leu446Arg	p.Leu446Arg	c.1337T>G	missense_variant		NA	1	1614114	6.19535e+07	0	0	PASS		NA	25.2	0.882	0	0	6.32	0	0.999	0	75042	0	0	0	60016	0	0	0	29602	0	0	0	44878	0	0	0	64034	0
3-149202117-G-A	3	149202117	rs1002980718	G	A	gnomAD Exomes,gnomAD Genomes	PASS	PASS	ENST00000264613.11	p.His445Tyr	p.His445Tyr	c.1333C>T	missense_variant	Uncertain significance	2234185	3	1613982	1.85876e+08	0	0	PASS	amr	0.01327	24.8	0.85	0	0.01	8.78	0	1	0	74898	0	0	3	60004	0	0	0	29600	0	0	0	44890	0	0	0	64028	0
3-149202160-A-C	3	149202160	rs201723956	A	C	gnomAD Exomes	PASS	NA	ENST00000264613.11	p.Asp430Glu	p.Asp430Glu	c.1290T>G	missense_variant		NA	16	1614170	9.91221e+08	1	0	PASS	eas	0.00015394	22.6	0.793	0	0	0.378	0	0.707	3	75050	1	0	0	60028	0	0	0	29602	0	0	12	44884	0	0	0	64034	0
3-149202176-T-C	3	149202176		T	C	gnomAD Exomes	PASS	NA	ENST00000264613.11	p.Tyr425Cys	p.Tyr425Cys	c.1274A>G	missense_variant		NA	1	1614200	6.19502e+07	0	0	PASS		NA	26.6	0.922	0.03	0	6.35	0.01	0.997	0	75056	0	0	0	60028	0	0	0	29602	0	0	0	44880	0	0	0	64040	0
3-149202177-A-G	3	149202177	rs1727373757	A	G	gnomAD Genomes	NA	PASS	ENST00000264613.11	p.Tyr425His	p.Tyr425His	c.1273T>C	missense_variant		NA	1	1614058	6.19556e+06	0	0	PASS		NA	26.7	0.944	0.03	0.02	6.32	NA	NA	1	74918	0	0	0	60000	0	0	0	29602	0	0	0	44894	0	0	0	64042	0
3-149202185-T-C	3	149202185	rs200156117	T	C	gnomAD Exomes,gnomAD Genomes	PASS	PASS	ENST00000264613.11	p.Lys422Arg	p.Lys422Arg	c.1265A>G	missense_variant	Uncertain significance	663749	57	1614142	3.53129e+09	0	0	PASS	amr	0.00019372	25.4	0.842	0	0.01	4.73	0.01	0.995	0	75032	0	0	18	60026	0	0	0	29604	0	0	0	44876	0	0	0	64030	0
3-149202192-A-G	3	149202192	rs759077460	A	G	gnomAD Exomes	PASS	NA	ENST00000264613.11	p.Tyr420His	p.Tyr420His	c.1258T>C	missense_variant		NA	2	1614152	1.23904e+08	0	0	PASS		NA	25.3	0.937	0.02	0.01	6.32	0	1	0	75040	0	0	1	60016	0	0	0	29600	0	0	1	44880	0	0	0	64030	0
3-149202197-C-T	3	149202197	rs1452747243	C	T	gnomAD Exomes	PASS	NA	ENST00000264613.11	p.Gly418Asp	p.Gly418Asp	c.1253G>A	missense_variant		NA	2	1614112	1.23907e+08	0	0	PASS		NA	24.2	0.917	0	0	8.88	0	0.992	0	75024	0	0	0	60022	0	0	0	29602	0	0	0	44872	0	0	0	64010	0
3-149202201-C-T	3	149202201	rs2108278130	C	T	gnomAD Genomes	NA	PASS	ENST00000264613.11	p.Gly417Arg	p.Gly417Arg	c.1249G>A	missense_variant		NA	1	1614116	6.19534e+07	0	0	PASS		NA	25.5	0.916	0	-0.02	8.88	NA	NA	0	75022	0	0	0	60022	0	0	0	29602	0	0	0	44872	0	0	0	64022	0
3-149202206-C-A	3	149202206	rs1204473261	C	A	gnomAD Exomes	PASS	NA	ENST00000264613.11	p.Arg415Ile	p.Arg415Ile	c.1244G>T	missense_variant		NA	5	1614152	3.0976e+08	0	0	PASS	nfe	1.24e-06	24.8	0.811	0	-0.01	6.73	0	1	0	75034	0	0	0	60028	0	0	0	29604	0	0	0	44874	0	0	0	64032	0
3-149202207-T-C	3	149202207	rs1231194288	T	C	gnomAD Exomes	PASS	NA	ENST00000264613.11	p.Arg415Gly	p.Arg415Gly	c.1243A>G	missense_variant		NA	1	1614174	6.19512e+07	0	0	PASS		NA	24.8	0.848	0.05	0.02	6.35	0.01	1	0	75044	0	0	0	60032	0	0	0	29604	0	0	0	44874	0	0	0	64042	0
3-149202224-A-G	3	149202224	rs1165290800	A	G	gnomAD Exomes	PASS	NA	ENST00000264613.11	p.Phe409Ser	p.Phe409Ser	c.1226T>C	missense_variant		NA	1	1614192	6.19505e+07	0	0	PASS		NA	26.3	0.939	0	0	6.32	0	1	0	75060	0	0	0	60020	0	0	0	29604	0	0	0	44874	0	0	0	64042	0
3-149206227-C-G	3	149206227	rs772867888	C	G	gnomAD Exomes	PASS	NA	ENST00000264613.11	p.Trp383Cys	p.Trp383Cys	c.1149G>C	missense_variant		NA	11	1614020	6.81528e+07	0	0	PASS	nfe	4.29e-06	29.5	0.863	0	0	8.9	0	1	0	75034	0	0	0	60018	0	0	0	29602	0	0	0	44880	0	0	0	64022	0
3-149206244-C-T	3	149206244	rs141270807	C	T	gnomAD Exomes,gnomAD Genomes	PASS	PASS	ENST00000264613.11	p.Ala378Thr	p.Ala378Thr	c.1132G>A	missense_variant	Uncertain significance	1519970	57	1613960	3.53169e+09	0	0	PASS	sas	0.00022776	25.3	0.779	0	0	8.9	0	0.992	7	75036	0	0	2	60010	0	0	0	29598	0	0	9	44876	0	0	0	64004	0
3-149206246-G-T	3	149206246	rs1727708265	G	T	gnomAD Genomes	NA	PASS	ENST00000264613.11	p.Ala377Asp	p.Ala377Asp	c.1130C>A	missense_variant		NA	1	1613880	6.19625e+07	0	0	PASS		NA	26	0.915	0	0	8.79	0	0.998	0	74912	0	0	0	60000	0	0	0	29598	0	0	0	44888	0	0	0	64024	0
3-149206249-A-G	3	149206249	rs1576772309	A	G	gnomAD Exomes	PASS	NA	ENST00000264613.11	p.Ile376Thr	p.Ile376Thr	c.1127T>C	missense_variant		NA	2	1614038	1.23913e+08	0	0	PASS	nfe	2.8e-07	25.7	0.947	0	0	6.33	0	0.997	0	75050	0	0	0	60008	0	0	0	29594	0	0	0	44880	0	0	0	64038	0
3-149206250-T-A	3	149206250	rs371311742	T	A	gnomAD Genomes	NA	PASS	ENST00000264613.11	p.Ile376Phe	p.Ile376Phe	c.1126A>T	missense_variant		NA	1	1613902	6.19616e+07	0	0	PASS		NA	25	0.876	0	0	4.74	NA	NA	0	74920	0	0	0	59992	0	0	0	29598	0	0	0	44890	0	0	0	64038	0
3-149206253-A-G	3	149206253	rs386134128	A	G	gnomAD Exomes	PASS	NA	ENST00000264613.11	p.Tyr375His	p.Tyr375His	c.1123T>C	missense_variant	Uncertain significance	42128	8	1614038	4.95651e+08	0	0	PASS	nfe	2.92e-06	26.8	0.974	0	0	3.7	0.03	0.993	0	75064	0	0	0	60016	0	0	0	29598	0	0	0	44868	0	0	0	64040	0
3-149206255-T-C	3	149206255	rs2108287622	T	C	gnomAD Exomes	PASS	NA	ENST00000264613.11	p.Tyr374Cys	p.Tyr374Cys	c.1121A>G	missense_variant		NA	2	1614024	1.23914e+08	0	0	PASS	eas	7.39e-06	25.6	0.926	0	0	2.87	0	0.999	0	75052	0	0	0	60014	0	0	0	29598	0	0	2	44876	0	0	0	64046	0
3-149206262-T-C	3	149206262		T	C	gnomAD Exomes	PASS	NA	ENST00000264613.11	p.Arg372Gly	p.Arg372Gly	c.1114A>G	missense_variant		NA	3	1614060	1.85867e+08	0	0	PASS	nfe	6.8e-07	24.4	0.784	0	0.01	4.71	0	0.962	0	75056	0	0	0	60016	0	0	0	29596	0	0	0	44866	0	0	0	64042	0
3-149206306-C-T	3	149206306		C	T	gnomAD Exomes	PASS	NA	ENST00000264613.11	p.Cys357Tyr	p.Cys357Tyr	c.1070G>A	missense_variant		NA	2	1613926	1.23921e+08	0	0	PASS	nfe	2.8e-07	26.1	0.819	0	0	8.9	0	0.996	0	75022	0	0	0	60020	0	0	0	29602	0	0	0	44868	0	0	0	64008	0
3-149206315-A-C	3	149206315		A	C	gnomAD Exomes	PASS	NA	ENST00000264613.11	p.Val354Gly	p.Val354Gly	c.1061T>G	missense_variant		NA	1	1613926	6.19607e+07	0	0	PASS		NA	28.6	0.929	0	0	6.33	0	1	0	75026	0	0	0	60018	0	0	0	29600	0	0	0	44856	0	0	0	64024	0
3-149206327-G-T	3	149206327	rs386134127	G	T	gnomAD Exomes	PASS	NA	ENST00000264613.11	p.Ala350Asp	p.Ala350Asp	c.1049C>A	missense_variant	Uncertain significance	42047	2	1613846	1.23928e+08	0	0	PASS	nfe	2.8e-07	26.7	0.932	0	0	8.79	0	0.886	0	75014	0	0	0	60002	0	0	0	29600	0	0	0	44862	0	0	0	64026	0
3-149206328-C-T	3	149206328	rs759667428	C	T	gnomAD Exomes	PASS	NA	ENST00000264613.11	p.Ala350Thr	p.Ala350Thr	c.1048G>A	missense_variant		NA	5	1613864	3.09815e+07	0	0	PASS	nfe	1.24e-06	25.2	0.801	0.44	0.11	7.13	0.02	0.373	0	75030	0	0	0	60006	0	0	0	29598	0	0	0	44870	0	0	0	64024	0
3-149206336-C-T	3	149206336		C	T	gnomAD Exomes	PASS	NA	ENST00000264613.11	p.Gly347Asp	p.Gly347Asp	c.1040G>A	missense_variant		NA	1	1613784	6.19662e+06	0	0	PASS		NA	26.3	0.895	0.01	-0.01	8.9	0	0.999	0	75002	0	0	0	60000	0	0	0	29602	0	0	0	44864	0	0	0	64028	0
3-149206337-C-G	3	149206337		C	G	gnomAD Exomes	PASS	NA	ENST00000264613.11	p.Gly347Arg	p.Gly347Arg	c.1039G>C	missense_variant		NA	1	1613684	6.197e+06	0	0	PASS		NA	27.8	0.931	0.01	-0.01	8.9	0	1	0	74962	0	0	0	59998	0	0	0	29600	0	0	0	44854	0	0	0	63990	0
3-149206337-C-T	3	149206337	rs761317252	C	T	gnomAD Exomes	PASS	NA	ENST00000264613.11	p.Gly347Ser	p.Gly347Ser	c.1039G>A	missense_variant	Uncertain significance	1524833	12	1613684	7.4364e+08	0	0	PASS	eas	7.39e-06	26.4	0.906	0.48	0.13	8.9	0.09	0.999	1	74962	0	0	0	59998	0	0	0	29600	0	0	2	44854	0	0	0	63990	0
3-149206337-C-A	3	149206337		C	A	gnomAD Exomes	PASS	NA	ENST00000264613.11	p.Gly347Cys	p.Gly347Cys	c.1039G>T	missense_variant		NA	1	1613682	6.19701e+07	0	0	PASS		NA	29.1	0.907	0.02	-0.02	8.9	0	1	0	74962	0	0	0	59998	0	0	0	29600	0	0	0	44854	0	0	0	63990	0
3-149207368-A-C	3	149207368	rs760783646	A	C	gnomAD Exomes	PASS	NA	ENST00000264613.11	p.Leu344Arg	p.Leu344Arg	c.1031T>G	missense_variant		NA	6	1613900	3.7177e+08	0	0	PASS	sas	0.02863	28.9	0.846	0.01	0	6.33	0	0.928	0	75048	0	0	0	60016	0	0	0	29594	0	0	0	44882	0	0	0	64040	0
3-149207371-T-C	3	149207371		T	C	gnomAD Exomes	PASS	NA	ENST00000264613.11	p.His343Arg	p.His343Arg	c.1028A>G	missense_variant		NA	2	1613914	1.23922e+08	0	0	PASS	nfe	2.8e-07	26.5	0.941	0.01	0	6.36	0	1	0	75050	0	0	0	60008	0	0	0	29598	0	0	0	44884	0	0	0	64042	0
3-149207372-G-A	3	149207372	rs1373064589	G	A	gnomAD Exomes	PASS	NA	ENST00000264613.11	p.His343Tyr	p.His343Tyr	c.1027C>T	missense_variant		NA	1	1613844	6.19639e+07	0	0	PASS		NA	27.6	0.899	0.01	-0.02	8.79	0	1	0	75026	0	0	0	59998	0	0	0	29594	0	0	0	44884	0	0	0	64024	0
3-149207387-A-T	3	149207387	rs769313989	A	T	gnomAD Exomes	PASS	NA	ENST00000264613.11	p.Cys338Ser	p.Cys338Ser	c.1012T>A	missense_variant	Pathogenic	488147	1	1613958	6.19595e+07	0	0	PASS		NA	27.2	0.901	0	0	6.33	0	1	0	75062	0	0	0	60008	0	0	0	29596	0	0	0	44880	0	0	0	64038	0
3-149207392-A-G	3	149207392		A	G	gnomAD Exomes	PASS	NA	ENST00000264613.11	p.Leu336Pro	p.Leu336Pro	c.1007T>C	missense_variant		NA	1	1613940	6.19602e+07	0	0	PASS		NA	28.3	0.97	0.01	0	6.33	0	0.998	0	75040	0	0	0	60006	0	0	0	29596	0	0	0	44884	0	0	0	64042	0
3-149207398-C-A	3	149207398	rs373342762	C	A	gnomAD Exomes,gnomAD Genomes	PASS	PASS	ENST00000264613.11	p.Trp334Leu	p.Trp334Leu	c.1001G>T	missense_variant		NA	10	1613770	6.19667e+08	0	0	PASS	nfe	4.29e-06	27.8	0.828	0	-0.01	8.9	0	1	0	74902	0	0	0	59976	0	0	0	29596	0	0	0	44890	0	0	0	64020	0
3-149207399-A-T	3	149207399		A	T	gnomAD Exomes	PASS	NA	ENST00000264613.11	p.Trp334Arg	p.Trp334Arg	c.1000T>A	missense_variant		NA	1	1613950	6.19598e+07	0	0	PASS		NA	29.1	0.915	0	0	6.33	0	1	0	75042	0	0	0	60006	0	0	0	29598	0	0	0	44880	0	0	0	64034	0
3-149207405-C-T	3	149207405		C	T	gnomAD Exomes	PASS	NA	ENST00000264613.11	p.Gly332Arg	p.Gly332Arg	c.994G>A	missense_variant		NA	1	1613896	6.19619e+07	0	0	PASS		NA	27.7	0.906	0.01	-0.04	8.9	0	1	0	75018	0	0	0	59998	0	0	0	29596	0	0	0	44880	0	0	0	64030	0
3-149207421-C-A	3	149207421		C	A	gnomAD Exomes	PASS	NA	ENST00000264613.11	p.Met326Ile	p.Met326Ile	c.978G>T	missense_variant		NA	1	1613996	6.1958e+07	0	0	PASS		NA	25.2	0.83	0	0.01	8.9	0	0.999	0	75026	0	0	0	60012	0	0	0	29600	0	0	1	44878	0	0	0	64038	0
3-149207422-A-G	3	149207422	rs897782767	A	G	gnomAD Exomes	PASS	NA	ENST00000264613.11	p.Met326Thr	p.Met326Thr	c.977T>C	missense_variant		NA	1	1614012	6.19574e+07	0	0	PASS		NA	25.9	0.886	0	0	6.33	0	1	0	75050	0	0	0	60006	0	0	0	29600	0	0	1	44876	0	0	0	64036	0
3-149207423-T-C	3	149207423	rs753776631	T	C	gnomAD Exomes,gnomAD Genomes	PASS	PASS	ENST00000264613.11	p.Met326Val	p.Met326Val	c.976A>G	missense_variant		NA	7	1613872	4.33739e+08	0	0	PASS		NA	25.2	0.861	0	0	6.36	0	0.999	0	74910	0	0	0	59982	0	0	6	29598	0	0	0	44888	0	0	0	64042	0
3-149207461-G-C	3	149207461		G	C	gnomAD Exomes	PASS	NA	ENST00000264613.11	p.Thr313Arg	p.Thr313Arg	c.938C>G	missense_variant		NA	1	1613990	6.19583e+07	0	0	PASS		NA	24.2	0.861	0.63	0.14	6.97	0	0.991	0	75032	0	0	0	60016	0	0	0	29600	0	0	0	44872	0	0	0	64034	0
3-149207461-G-T	3	149207461		G	T	gnomAD Exomes	PASS	NA	ENST00000264613.11	p.Thr313Lys	p.Thr313Lys	c.938C>A	missense_variant		NA	1	1613990	6.19583e+07	0	0	PASS		NA	23.4	0.859	0	0	6.97	0	0.927	0	75032	0	0	0	60016	0	0	0	29600	0	0	0	44872	0	0	0	64034	0
3-149207471-G-A	3	149207471	rs767161351	G	A	gnomAD Exomes,gnomAD Genomes	PASS	PASS	ENST00000264613.11	p.Arg310Cys	p.Arg310Cys	c.928C>T	missense_variant		NA	18	1613932	1.11529e+09	0	0	PASS	afr	0.08145	29.7	0.828	0	-0.01	4.89	0	0.985	11	75006	0	0	0	59998	0	0	0	29600	0	0	0	44872	0	0	0	64012	0
3-149207498-C-T	3	149207498	rs753356388	C	T	gnomAD Exomes,gnomAD Genomes	PASS	PASS	ENST00000264613.11	p.Gly301Arg	p.Gly301Arg	c.901G>A	missense_variant	Uncertain significance	1349305	8	1613764	4.95735e+08	0	0	PASS	nfe	1.83e-06	26.5	0.895	0.68	0.44	8.9	0	1	0	74878	0	0	0	59974	0	0	0	29592	0	0	0	44882	0	0	0	64000	0
3-149207500-T-C	3	149207500	rs1474775877	T	C	gnomAD Exomes,gnomAD Genomes	PASS	PASS	ENST00000264613.11	p.His300Arg	p.His300Arg	c.899A>G	missense_variant		NA	2	1613886	1.23924e+08	0	0	PASS	nfe	2.8e-07	23.8	0.851	0.01	0	2.96	0.04	0.704	0	74920	0	0	0	59992	0	0	0	29596	0	0	0	44888	0	0	0	64020	0
3-149207504-A-C	3	149207504		A	C	gnomAD Exomes	PASS	NA	ENST00000264613.11	p.Phe299Val	p.Phe299Val	c.895T>G	missense_variant		NA	1	1614042	6.19563e+06	0	0	PASS		NA	26.7	0.948	0.01	0	6.33	0	1	0	75054	0	0	0	60016	0	0	0	29596	0	0	0	44884	0	0	0	64038	0
3-149207515-T-C	3	149207515		T	C	gnomAD Exomes	PASS	NA	ENST00000264613.11	p.His295Arg	p.His295Arg	c.884A>G	missense_variant		NA	2	1614032	1.23913e+08	0	0	PASS		NA	25.3	0.958	0	0	6.36	0	1	0	75050	0	0	0	60014	0	0	0	29598	0	0	0	44876	0	0	0	64044	0
3-149207516-G-A	3	149207516		G	A	gnomAD Exomes	PASS	NA	ENST00000264613.11	p.His295Tyr	p.His295Tyr	c.883C>T	missense_variant		NA	2	1613958	1.23919e+08	0	0	PASS	nfe	2.8e-07	25.7	0.963	0.02	0	8.79	0	1	0	75012	0	0	0	60002	0	0	0	29600	0	0	0	44872	0	0	0	64030	0
3-149207518-A-C	3	149207518		A	C	gnomAD Exomes	PASS	NA	ENST00000264613.11	p.Val294Gly	p.Val294Gly	c.881T>G	missense_variant		NA	1	1614052	6.19559e+07	0	0	PASS		NA	26.8	0.818	0.01	0	6.33	0	0.978	0	75058	0	0	0	60018	0	0	0	29598	0	0	0	44884	0	0	0	64038	0
3-149207521-T-C	3	149207521	rs1727825685	T	C	gnomAD Exomes	PASS	NA	ENST00000264613.11	p.Asp293Gly	p.Asp293Gly	c.878A>G	missense_variant		NA	1	1614026	6.19569e+07	0	0	PASS		NA	27.6	0.924	0.01	-0.01	6.36	0.01	1	0	75056	0	0	0	60014	0	0	0	29602	0	0	0	44880	0	0	0	64032	0
3-149207533-C-G	3	149207533	rs1433947955	C	G	gnomAD Exomes	PASS	NA	ENST00000264613.11	p.Gly289Ala	p.Gly289Ala	c.866G>C	missense_variant		NA	1	1613964	6.19593e+06	0	0	PASS		NA	25.7	0.915	0.03	0.01	8.9	0	1	1	75042	0	0	0	60012	0	0	0	29596	0	0	0	44882	0	0	0	64014	0
3-149207536-A-G	3	149207536	rs747305045	A	G	gnomAD Exomes,gnomAD Genomes	PASS	PASS	ENST00000264613.11	p.Met288Thr	p.Met288Thr	c.863T>C	missense_variant	Uncertain significance	956770	90	1613918	5.57649e+09	0	0	PASS	sas	0.00061306	25.8	0.845	0.01	0.01	4.72	0	0.519	0	74936	0	0	2	59988	0	0	0	29594	0	0	0	44896	0	0	0	64036	0
3-149207536-A-C	3	149207536		A	C	gnomAD Exomes	PASS	NA	ENST00000264613.11	p.Met288Arg	p.Met288Arg	c.863T>G	missense_variant		NA	1	1614036	6.19565e+07	0	0	PASS		NA	31	0.887	0.29	0.05	4.72	0.02	0.978	1	75058	0	0	0	60008	0	0	0	29594	0	0	0	44884	0	0	0	64036	0
3-149207539-C-A	3	149207539		C	A	gnomAD Exomes	PASS	NA	ENST00000264613.11	p.Gly287Val	p.Gly287Val	c.860G>T	missense_variant		NA	1	1613946	6.19599e+07	0	0	PASS		NA	26.6	0.936	0.1	0.01	7.13	0	0.999	0	75026	0	0	0	60000	0	0	0	29594	0	0	0	44884	0	0	0	64016	0
3-149207552-A-G	3	149207552	rs755222932	A	G	gnomAD Exomes	PASS	NA	ENST00000264613.11	p.Trp283Arg	p.Trp283Arg	c.847T>C	missense_variant		NA	1	1613920	6.19609e+07	0	0	PASS		NA	29.9	0.957	0.03	0.02	4.72	0	1	0	75016	0	0	0	59992	0	0	0	29596	0	0	0	44882	0	0	0	64024	0
3-149207557-A-C	3	149207557		A	C	gnomAD Exomes	PASS	NA	ENST00000264613.11	p.Val281Gly	p.Val281Gly	c.842T>G	missense_variant		NA	1	1613960	6.19594e+07	0	0	PASS		NA	27.5	0.819	0.01	0.01	6.33	0	0.988	0	75046	0	0	0	59998	0	0	0	29594	0	0	0	44880	0	0	0	64028	0
3-149207572-C-A	3	149207572		C	A	gnomAD Exomes	PASS	NA	ENST00000264613.11	p.Cys276Phe	p.Cys276Phe	c.827G>T	missense_variant		NA	1	1613974	6.19589e+07	0	0	PASS		NA	25.8	0.915	0	0	7.13	0.01	0.887	0	75050	0	0	0	60018	0	0	0	29598	0	0	0	44886	0	0	0	64032	0
3-149207573-A-C	3	149207573		A	C	gnomAD Exomes	PASS	NA	ENST00000264613.11	p.Cys276Gly	p.Cys276Gly	c.826T>G	missense_variant		NA	1	1614008	6.19576e+07	0	0	PASS		NA	27.7	0.906	0	0	6.33	0	0.999	0	75064	0	0	0	60020	0	0	0	29598	0	0	0	44886	0	0	0	64040	0
3-149207575-A-G	3	149207575	rs371198649	A	G	gnomAD Exomes,gnomAD Genomes	PASS	PASS	ENST00000264613.11	p.Met275Thr	p.Met275Thr	c.824T>C	missense_variant		NA	42	1613850	2.60247e+09	0	0	PASS	nfe	0.02555	25.9	0.883	0.01	0.01	6.33	0.03	0.984	0	74934	0	0	0	60000	0	0	0	29596	0	0	0	44894	0	0	1	64040	0
3-149207581-A-G	3	149207581	rs1220028254	A	G	gnomAD Exomes	PASS	NA	ENST00000264613.11	p.Leu273Pro	p.Leu273Pro	c.818T>C	missense_variant		NA	9	1613950	5.57638e+08	0	0	PASS	nfe	3.59e-06	25.8	0.912	0	0	6.33	0.1	0.998	0	75064	0	0	0	60018	0	0	0	29596	0	0	0	44888	0	0	0	64024	0
3-149207587-G-C	3	149207587		G	C	gnomAD Exomes	PASS	NA	ENST00000264613.11	p.Pro271Arg	p.Pro271Arg	c.812C>G	missense_variant		NA	1	1613898	6.19618e+07	0	0	PASS		NA	27.9	0.86	0.02	0.01	6.8	0.01	0.998	0	75028	0	0	0	60008	0	0	0	29598	0	0	0	44878	0	0	0	64036	0
3-149207588-G-C	3	149207588		G	C	gnomAD Exomes	PASS	NA	ENST00000264613.11	p.Pro271Ala	p.Pro271Ala	c.811C>G	missense_variant		NA	1	1613858	6.19633e+07	0	0	PASS		NA	26	0.85	0	0	8.79	0	0.99	0	74998	0	0	1	60002	0	0	0	29596	0	0	0	44876	0	0	0	64022	0
3-149207588-G-A	3	149207588	rs774692355	G	A	gnomAD Exomes	PASS	NA	ENST00000264613.11	p.Pro271Ser	p.Pro271Ser	c.811C>T	missense_variant	Uncertain significance	939239	7	1613858	4.33743e+07	0	0	PASS	nfe	1.83e-06	27.2	0.879	0.01	-0.01	8.79	0	0.996	1	74998	0	0	0	60002	0	0	0	29596	0	0	0	44876	0	0	0	64022	0
3-149207590-A-G	3	149207590	rs760359106	A	G	gnomAD Exomes	PASS	NA	ENST00000264613.11	p.Leu270Pro	p.Leu270Pro	c.809T>C	missense_variant	Uncertain significance	962521	13	1613986	8.05459e+07	0	0	PASS	nfe	5.42e-06	29.5	0.988	0	0	6.33	0	1	0	75046	0	0	0	60020	0	0	0	29598	0	0	0	44886	0	0	0	64046	0
3-149207591-G-A	3	149207591		G	A	gnomAD Exomes	PASS	NA	ENST00000264613.11	p.Leu270Phe	p.Leu270Phe	c.808C>T	missense_variant		NA	1	1613922	6.19609e+07	0	0	PASS		NA	24.1	0.922	0	-0.01	7.02	0.06	1	0	75048	0	0	0	60008	0	0	0	29598	0	0	0	44884	0	0	0	64026	0
3-149207598-A-T	3	149207598		A	T	gnomAD Exomes	PASS	NA	ENST00000264613.11	p.Phe267Leu	p.Phe267Leu	c.801T>A	missense_variant		NA	1	1613962	6.19593e+06	0	0	PASS		NA	26.3	0.812	0.04	-0.06	0.018	0	0.866	0	75060	0	0	0	60022	0	0	0	29598	0	0	0	44890	0	0	0	64034	0
3-149207600-A-T	3	149207600		A	T	gnomAD Exomes	PASS	NA	ENST00000264613.11	p.Phe267Ile	p.Phe267Ile	c.799T>A	missense_variant		NA	1	1613922	6.19609e+07	0	0	PASS		NA	29.2	0.802	0	0	6.33	0	0.966	0	75050	0	0	0	60014	0	0	0	29598	0	0	0	44888	0	0	0	64034	0
3-149207608-C-G	3	149207608	rs765086883	C	G	gnomAD Exomes,gnomAD Genomes	PASS	PASS	ENST00000264613.11	p.Gly264Ala	p.Gly264Ala	c.791G>C	missense_variant	Uncertain significance	1002426	10	1613750	6.19675e+08	0	0	PASS	nfe	4.29e-06	26.1	0.933	0.03	-0.04	8.9	0	1	0	74916	0	0	0	59982	0	0	0	29598	0	0	0	44900	0	0	0	64022	0
3-149207608-C-T	3	149207608	rs765086883	C	T	gnomAD Genomes	NA	PASS	ENST00000264613.11	p.Gly264Glu	p.Gly264Glu	c.791G>A	missense_variant		NA	1	1613750	6.19675e+07	0	0	PASS		NA	26.5	0.942	0.01	-0.02	8.9	NA	NA	0	74916	0	0	0	59982	0	0	1	29598	0	0	0	44900	0	0	0	64022	0
3-149207609-C-T	3	149207609		C	T	gnomAD Exomes	PASS	NA	ENST00000264613.11	p.Gly264Arg	p.Gly264Arg	c.790G>A	missense_variant		NA	2	1613880	1.23925e+08	0	0	PASS	nfe	2.8e-07	28.3	0.949	0.05	-0.07	8.9	0	1	0	75046	0	0	0	60014	0	0	0	29598	0	0	0	44886	0	0	0	64026	0
3-149207611-T-C	3	149207611	rs150303869	T	C	gnomAD Exomes,gnomAD Genomes	PASS	PASS	ENST00000264613.11	p.Asn263Ser	p.Asn263Ser	c.788A>G	missense_variant	Uncertain significance	343782	827	1613904	0.000512422052364949	3	0	PASS	mid	0.000894840000000002	26	0.809	0.02	-0.02	6.36	0	1	5	75042	0	0	13	60010	0	0	0	29598	0	0	0	44886	0	0	25	64036	0
3-149207612-T-C	3	149207612		T	C	gnomAD Exomes	PASS	NA	ENST00000264613.11	p.Asn263Asp	p.Asn263Asp	c.787A>G	missense_variant		NA	1	1613896	6.19619e+07	0	0	PASS		NA	26.8	0.834	0	0.01	6.36	0	1	0	75054	0	0	0	60002	0	0	0	29598	0	0	0	44888	0	0	0	64038	0
3-149209215-C-T	3	149209215	rs1310224806	C	T	gnomAD Exomes,gnomAD Genomes	PASS	PASS	ENST00000264613.11	p.Met259Ile	p.Met259Ile	c.777G>A	missense_variant		NA	8	1613538	4.95805e+08	0	0	PASS	nfe	2.92e-06	24.7	0.945	0	0.01	7.02	0.02	0.999	0	74908	0	0	0	59998	0	0	0	29582	0	0	0	44826	0	0	0	64024	0
3-149209264-G-T	3	149209264	rs753890662	G	T	gnomAD Exomes	PASS	NA	ENST00000264613.11	p.Pro243Gln	p.Pro243Gln	c.728C>A	missense_variant		NA	1	1613696	6.19695e+07	0	0	PASS		NA	25.1	0.839	0.02	0	6.99	0	0.993	0	74988	0	0	0	60004	0	0	0	29588	0	0	0	44828	0	0	1	64010	0
3-149209264-G-C	3	149209264	rs753890662	G	C	gnomAD Exomes,gnomAD Genomes	PASS	PASS	ENST00000264613.11	p.Pro243Arg	p.Pro243Arg	c.728C>G	missense_variant		NA	13	1613578	8.05663e+08	0	0	PASS	nfe	6.15e-06	25.2	0.879	0.02	0.01	6.99	0	0.994	0	74866	0	0	0	59984	0	0	0	29588	0	0	0	44840	0	0	0	64010	0
3-149209273-C-A	3	149209273	rs779349960	C	A	gnomAD Exomes	PASS	NA	ENST00000264613.11	p.Cys240Phe	p.Cys240Phe	c.719G>T	missense_variant		NA	38	1613782	2.35472e+09	0	0	PASS	sas	0.0002926	24.6	0.83	0.01	0.01	8.81	0	1	0	75018	0	0	0	60012	0	0	0	29588	0	0	0	44834	0	0	0	64018	0
3-149209274-A-T	3	149209274		A	T	gnomAD Exomes	PASS	NA	ENST00000264613.11	p.Cys240Ser	p.Cys240Ser	c.718T>A	missense_variant		NA	1	1613816	6.19649e+07	0	0	PASS		NA	26	0.842	0.01	0.01	6.27	0	1	0	75030	0	0	0	60010	0	0	0	29590	0	0	0	44832	0	0	1	64030	0
3-149209274-A-G	3	149209274	rs746219133	A	G	gnomAD Exomes	PASS	NA	ENST00000264613.11	p.Cys240Arg	p.Cys240Arg	c.718T>C	missense_variant		NA	4	1613816	2.4786e+08	0	0	PASS	nfe	2.8e-07	27.3	0.86	0.04	0.02	6.27	0	1	0	75030	0	0	0	60010	0	0	0	29590	0	0	0	44832	0	0	0	64030	0
3-149209291-T-C	3	149209291	rs769311718	T	C	gnomAD Exomes	PASS	NA	ENST00000264613.11	p.Asp234Gly	p.Asp234Gly	c.701A>G	missense_variant	Uncertain significance	343784	2	1613842	1.23928e+08	0	0	PASS		NA	28.1	0.843	0	-0.05	6.34	0	0.796	0	75044	0	0	1	60018	0	0	0	29592	0	0	0	44836	0	0	0	64036	0
3-149209291-T-G	3	149209291	rs769311718	T	G	gnomAD Exomes	PASS	NA	ENST00000264613.11	p.Asp234Ala	p.Asp234Ala	c.701A>C	missense_variant		NA	1	1613842	6.19639e+07	0	0	PASS		NA	24.8	0.806	0	-0.03	6.34	0.03	0.353	0	75044	0	0	0	60018	0	0	0	29592	0	0	0	44836	0	0	0	64036	0
3-149209302-C-A	3	149209302		C	A	gnomAD Exomes	PASS	NA	ENST00000264613.11	p.Trp230Cys	p.Trp230Cys	c.690G>T	missense_variant		NA	1	1613724	6.19685e+07	0	0	PASS		NA	28.8	0.908	0.04	-0.01	8.87	0	1	0	75020	0	0	0	60004	0	0	0	29588	0	0	0	44832	0	0	0	64006	0
3-149209306-C-G	3	149209306	rs1169458315	C	G	gnomAD Genomes	NA	PASS	ENST00000264613.11	p.Ser229Thr	p.Ser229Thr	c.686G>C	missense_variant		NA	1	1613678	6.19702e+07	0	0	PASS		NA	25.4	0.781	0.04	0.02	8.87	NA	NA	0	74910	0	0	0	59994	0	0	0	29588	0	0	0	44842	0	0	0	64018	0
3-149209319-C-T	3	149209319		C	T	gnomAD Exomes	PASS	NA	ENST00000264613.11	p.Asp225Asn	p.Asp225Asn	c.673G>A	missense_variant		NA	1	1613760	6.19671e+06	0	0	PASS		NA	27	0.834	0	-0.09	8.87	0.02	1	0	75026	0	0	0	60002	0	0	0	29594	0	0	0	44832	0	0	0	64018	0
3-149209325-C-T	3	149209325		C	T	gnomAD Exomes	PASS	NA	ENST00000264613.11	p.Val223Met	p.Val223Met	c.667G>A	missense_variant		NA	1	1613790	6.19659e+07	0	0	PASS		NA	25.6	0.926	0.05	0.04	8.87	0.03	0.997	0	75034	0	0	0	60010	0	0	0	29590	0	0	0	44830	0	0	0	64032	0
3-149209336-A-T	3	149209336	rs587780321	A	T	gnomAD Exomes,gnomAD Genomes	PASS	PASS	ENST00000264613.11	p.Val219Glu	p.Val219Glu	c.656T>A	missense_variant	Uncertain significance	128844	36	1613654	2.23096e+09	0	0	PASS	nfe	0.01995	26.8	0.779	0.06	0.05	3.68	0	0.932	1	74896	0	0	0	60000	0	0	0	29594	0	0	0	44848	0	0	0	64016	0
3-149209352-C-G	3	149209352		C	G	gnomAD Exomes	PASS	NA	ENST00000264613.11	p.Asp214His	p.Asp214His	c.640G>C	missense_variant		NA	1	1613572	6.19743e+07	0	0	PASS		NA	25	0.829	0.02	0.02	7.09	0	0.981	0	75012	0	0	0	59984	0	0	0	29588	0	0	0	44826	0	0	0	64004	0
3-149210175-C-T	3	149210175	rs1728013244	C	T	gnomAD Genomes	NA	PASS	ENST00000264613.11	p.Cys200Tyr	p.Cys200Tyr	c.599G>A	missense_variant		NA	1	1613666	6.19707e+07	0	0	PASS		NA	27.1	0.814	0	0	8.9	NA	NA	1	74892	0	0	0	59984	0	0	0	29600	0	0	0	44876	0	0	0	64016	0
3-149210187-G-A	3	149210187	rs386134124	G	A	gnomAD Exomes,gnomAD Genomes	PASS	PASS	ENST00000264613.11	p.Pro196Leu	p.Pro196Leu	c.587C>T	missense_variant		NA	10	1613810	6.19652e+08	0	0	PASS	sas	8.75e-06	28.7	0.929	0.01	-0.02	8.8	0.01	0.973	0	74890	0	0	0	59966	0	0	1	29592	0	0	0	44878	0	0	0	64024	0
3-149210191-C-T	3	149210191	rs750451693	C	T	gnomAD Exomes,gnomAD Genomes	PASS	PASS	ENST00000264613.11	p.Gly195Arg	p.Gly195Arg	c.583G>A	missense_variant	Conflicting interpretations of pathogenicity	521552	19	1613778	1.17736e+09	0	0	PASS	afr	0.01064	28	0.972	0.05	-0.07	8.9	0	1	3	74864	0	0	0	59972	0	0	0	29602	0	0	0	44880	0	0	0	64004	0
3-149210193-A-G	3	149210193	rs758969882	A	G	gnomAD Exomes	PASS	NA	ENST00000264613.11	p.Ile194Thr	p.Ile194Thr	c.581T>C	missense_variant		NA	4	1614052	2.47823e+08	0	0	PASS	nfe	6.8e-07	26.7	0.929	0.01	-0.01	6.33	0.02	0.99	0	75048	0	0	0	60012	0	0	0	29600	0	0	0	44870	0	0	0	64040	0
3-149210194-T-A	3	149210194	rs1002168399	T	A	gnomAD Exomes,gnomAD Genomes	PASS	PASS	ENST00000264613.11	p.Ile194Phe	p.Ile194Phe	c.580A>T	missense_variant		NA	3	1613950	1.85879e+08	0	0	PASS	afr	4.43e-06	25.8	0.859	0.01	-0.02	6.36	0	0.985	2	74934	0	0	0	59996	0	0	0	29596	0	0	0	44878	0	0	0	64040	0
3-149210197-G-A	3	149210197	rs1207965178	G	A	gnomAD Exomes	PASS	NA	ENST00000264613.11	p.Leu193Phe	p.Leu193Phe	c.577C>T	missense_variant		NA	2	1613968	1.23918e+07	0	0	PASS	nfe	2.8e-07	26	0.902	0	0	8.8	0	1	0	75038	0	0	0	60004	0	0	0	29600	0	0	0	44866	0	0	0	64012	0
3-149210203-A-T	3	149210203	rs1728015661	A	T	gnomAD Exomes	PASS	NA	ENST00000264613.11	p.Ser191Thr	p.Ser191Thr	c.571T>A	missense_variant		NA	1	1614048	6.1956e+07	0	0	PASS		NA	20.9	0.797	0	0	2.95	0.18	0.021	1	75038	0	0	0	60002	0	0	0	29600	0	0	0	44868	0	0	0	64036	0
3-149210208-A-G	3	149210208	rs1263674373	A	G	gnomAD Exomes	PASS	NA	ENST00000264613.11	p.Ile189Thr	p.Ile189Thr	c.566T>C	missense_variant	Uncertain significance	452515	22	1614016	1.36306e+08	0	0	PASS	amr	0.01327	26.7	0.836	0	0	6.33	0.01	0.995	0	75034	0	0	3	59998	0	0	0	29602	0	0	0	44868	0	0	0	64026	0
3-149210209-T-A	3	149210209		T	A	gnomAD Exomes	PASS	NA	ENST00000264613.11	p.Ile189Phe	p.Ile189Phe	c.565A>T	missense_variant		NA	1	1614020	6.19571e+07	0	0	PASS		NA	25.3	0.783	0	-0.01	6.36	0	0.992	0	75038	0	0	0	59996	0	0	0	29598	0	0	0	44866	0	0	0	64032	0
3-149210218-G-T	3	149210218		G	T	gnomAD Exomes	PASS	NA	ENST00000264613.11	p.Pro186Thr	p.Pro186Thr	c.556C>A	missense_variant		NA	1	1613934	6.19604e+07	0	0	PASS		NA	25.9	0.823	0	-0.01	8.8	0.03	0.946	0	75008	0	0	0	59976	0	0	0	29602	0	0	0	44868	0	0	0	64018	0
3-149210218-G-A	3	149210218	rs1311153742	G	A	gnomAD Genomes	NA	PASS	ENST00000264613.11	p.Pro186Ser	p.Pro186Ser	c.556C>T	missense_variant		NA	1	1613816	6.19649e+07	0	0	PASS		NA	24.4	0.792	0	0	8.8	NA	NA	0	74886	0	0	0	59956	0	0	0	29602	0	0	0	44880	0	0	0	64018	0
3-149210223-T-C	3	149210223		T	C	gnomAD Exomes	PASS	NA	ENST00000264613.11	p.Asp184Gly	p.Asp184Gly	c.551A>G	missense_variant		NA	1	1614082	6.19547e+07	0	0	PASS		NA	27.6	0.905	0	-0.02	6.36	0.01	0.993	0	75062	0	0	0	60004	0	0	0	29600	0	0	0	44872	0	0	0	64038	0
3-149210236-G-T	3	149210236	rs1180157664	G	T	gnomAD Exomes	PASS	NA	ENST00000264613.11	p.His180Asn	p.His180Asn	c.538C>A	missense_variant		NA	1	1614016	6.19573e+07	0	0	PASS		NA	26.8	0.895	0	0	8.8	0.01	1	0	75028	0	0	0	59996	0	0	0	29596	0	0	0	44872	0	0	0	64032	0
3-149210241-A-G	3	149210241	rs749017471	A	G	gnomAD Exomes,gnomAD Genomes	PASS	PASS	ENST00000264613.11	p.Ile178Thr	p.Ile178Thr	c.533T>C	missense_variant		NA	10	1613910	6.19613e+08	0	0	PASS	amr	0.06618	26	0.836	0	0	6.33	0	0.99	0	74910	0	0	8	59972	0	0	0	29602	0	0	0	44882	0	0	0	64032	0
3-149210243-C-A	3	149210243		C	A	gnomAD Exomes	PASS	NA	ENST00000264613.11	p.Arg177Ser	p.Arg177Ser	c.531G>T	missense_variant		NA	1	1613998	6.19579e+07	0	0	PASS		NA	23.4	0.786	0	-0.01	3.48	0.1	0.999	0	75024	0	0	0	60004	0	0	0	29602	0	0	0	44864	0	0	0	64028	0
3-149210247-G-A	3	149210247	rs745313607	G	A	gnomAD Exomes	PASS	NA	ENST00000264613.11	p.Thr176Ile	p.Thr176Ile	c.527C>T	missense_variant		NA	2	1614068	1.23911e+08	0	0	PASS		NA	26.3	0.864	0	-0.02	7.03	0.01	0.983	0	75040	0	0	1	60008	0	0	0	29602	0	0	0	44866	0	0	0	64038	0
3-149210253-C-G	3	149210253		C	G	gnomAD Exomes	PASS	NA	ENST00000264613.11	p.Cys174Ser	p.Cys174Ser	c.521G>C	missense_variant		NA	1	1614086	6.19546e+07	0	0	PASS		NA	24.7	0.838	0	0	8.9	0	1	0	75048	0	0	0	60016	0	0	1	29602	0	0	0	44870	0	0	0	64032	0
3-149210262-T-C	3	149210262		T	C	gnomAD Exomes	PASS	NA	ENST00000264613.11	p.Asp171Gly	p.Asp171Gly	c.512A>G	missense_variant		NA	1	1614068	6.19553e+07	0	0	PASS		NA	25.8	0.87	0	-0.02	6.36	0	0.998	0	75038	0	0	0	60010	0	0	0	29596	0	0	0	44870	0	0	0	64042	0
3-149210263-C-A	3	149210263	rs754060571	C	A	gnomAD Exomes	PASS	NA	ENST00000264613.11	p.Asp171Tyr	p.Asp171Tyr	c.511G>T	missense_variant		NA	2	1614044	1.23912e+08	0	0	PASS	nfe	2.8e-07	24.7	0.91	0	-0.01	8.9	0	1	0	75040	0	0	0	60018	0	0	0	29600	0	0	0	44872	0	0	0	64044	0
3-149210304-T-C	3	149210304		T	C	gnomAD Exomes	PASS	NA	ENST00000264613.11	p.Tyr157Cys	p.Tyr157Cys	c.470A>G	missense_variant		NA	1	1614146	6.19523e+07	0	0	PASS		NA	26.8	0.894	0	-0.01	6.36	0	1	0	75058	0	0	0	60026	0	0	0	29598	0	0	0	44882	0	0	0	64050	0
3-149210305-A-G	3	149210305	rs1428076937	A	G	gnomAD Exomes	PASS	NA	ENST00000264613.11	p.Tyr157His	p.Tyr157His	c.469T>C	missense_variant		NA	1	1614108	6.19537e+07	0	0	PASS		NA	26.4	0.897	0	0	6.33	0	1	0	75048	0	0	0	60016	0	0	0	29598	0	0	0	44882	0	0	0	64040	0
3-149210305-A-T	3	149210305		A	T	gnomAD Exomes	PASS	NA	ENST00000264613.11	p.Tyr157Asn	p.Tyr157Asn	c.469T>A	missense_variant		NA	1	1614108	6.19537e+07	0	0	PASS		NA	26.6	0.862	0	0	6.33	0	1	0	75048	0	0	0	60016	0	0	0	29598	0	0	0	44882	0	0	0	64040	0
3-149210323-G-T	3	149210323		G	T	gnomAD Exomes	PASS	NA	ENST00000264613.11	p.Pro151Thr	p.Pro151Thr	c.451C>A	missense_variant		NA	1	1614052	6.19559e+07	0	0	PASS		NA	23.1	0.9	0	-0.02	7.03	0.01	0.152	0	75044	0	0	0	60006	0	0	0	29602	0	0	0	44878	0	0	0	64016	0
3-149210328-A-G	3	149210328		A	G	gnomAD Exomes	PASS	NA	ENST00000264613.11	p.Val149Ala	p.Val149Ala	c.446T>C	missense_variant		NA	1	1614034	6.19566e+07	0	0	PASS		NA	26.6	0.84	0	0	6.33	0	0.95	0	75018	0	0	0	60018	0	0	0	29600	0	0	0	44878	0	0	0	64036	0
3-149210337-T-A	3	149210337		T	A	gnomAD Exomes	PASS	NA	ENST00000264613.11	p.Asp146Val	p.Asp146Val	c.437A>T	missense_variant		NA	1	1614100	6.1954e+07	0	0	PASS		NA	25.7	0.822	0.02	-0.03	4.75	0.01	0.983	0	75052	0	0	0	60030	0	0	0	29602	0	0	0	44880	0	0	0	64040	0
3-149210358-G-A	3	149210358	rs749950432	G	A	gnomAD Exomes	PASS	NA	ENST00000264613.11	p.Thr139Ile	p.Thr139Ile	c.416C>T	missense_variant	Uncertain significance	1463403	1	1613976	6.19588e+07	0	0	PASS		NA	27.4	0.915	0	0	5.86	0	0.996	0	75022	0	0	1	60022	0	0	0	29602	0	0	0	44876	0	0	0	64026	0
3-149210363-A-T	3	149210363	rs747012860	A	T	gnomAD Exomes	PASS	NA	ENST00000264613.11	p.Asp137Glu	p.Asp137Glu	c.411T>A	missense_variant		NA	3	1614024	1.85871e+08	0	0	PASS	sas	8.75e-06	23.5	0.849	0	0	0.682	0	0.999	0	75052	0	0	0	60024	0	0	0	29602	0	0	0	44874	0	0	0	64038	0
3-149210364-T-C	3	149210364		T	C	gnomAD Exomes	PASS	NA	ENST00000264613.11	p.Asp137Gly	p.Asp137Gly	c.410A>G	missense_variant		NA	1	1614036	6.19565e+07	0	0	PASS		NA	32	0.9	0	-0.03	6.36	0	1	0	75048	0	0	0	60028	0	0	0	29602	0	0	0	44884	0	0	0	64030	0
3-149210367-G-A	3	149210367	rs878959339	G	A	gnomAD Exomes	PASS	NA	ENST00000264613.11	p.Pro136Leu	p.Pro136Leu	c.407C>T	missense_variant	Uncertain significance	568696	8	1613990	4.95666e+08	0	0	PASS	sas	0.01425	29.7	0.883	0.01	0	8.8	0	0.999	0	75038	0	0	0	60008	0	0	0	29602	0	0	0	44870	0	0	0	64022	0
3-149210367-G-T	3	149210367		G	T	gnomAD Exomes	PASS	NA	ENST00000264613.11	p.Pro136His	p.Pro136His	c.407C>A	missense_variant		NA	1	1613990	6.19583e+07	0	0	PASS		NA	28.7	0.891	0	0	8.8	0.02	0.999	0	75038	0	0	0	60008	0	0	0	29602	0	0	1	44870	0	0	0	64022	0
3-149210368-G-T	3	149210368	rs1728028515	G	T	gnomAD Exomes	PASS	NA	ENST00000264613.11	p.Pro136Thr	p.Pro136Thr	c.406C>A	missense_variant		NA	1	1613926	6.19607e+07	0	0	PASS		NA	27.1	0.93	0	0	8.8	0	0.998	0	75002	0	0	0	60010	0	0	0	29600	0	0	1	44878	0	0	0	64022	0
3-149210371-A-C	3	149210371		A	C	gnomAD Exomes	PASS	NA	ENST00000264613.11	p.Tyr135Asp	p.Tyr135Asp	c.403T>G	missense_variant		NA	1	1614034	6.19566e+07	0	0	PASS		NA	29.3	0.968	0	0	6.33	0	1	0	75062	0	0	0	60016	0	0	0	29598	0	0	1	44870	0	0	0	64030	0
3-149210376-G-A	3	149210376	rs568817035	G	A	gnomAD Exomes,gnomAD Genomes	PASS	PASS	ENST00000264613.11	p.Ala133Val	p.Ala133Val	c.398C>T	missense_variant		NA	9	1613930	5.57645e+08	0	0	PASS	sas	0.04369	31	0.84	0.01	-0.01	8.8	0	0.972	0	75042	0	0	0	60014	0	0	0	29600	0	0	1	44874	0	0	0	64024	0
3-149212463-T-C	3	149212463		T	C	gnomAD Exomes	PASS	NA	ENST00000264613.11	p.Lys128Glu	p.Lys128Glu	c.382A>G	missense_variant		NA	2	1613900	1.23923e+08	0	0	PASS	nfe	2.8e-07	28.4	0.963	0	0	6.36	0	1	0	75018	0	0	0	60014	0	0	0	29600	0	0	0	44832	0	0	0	64016	0
3-149212480-T-C	3	149212480		T	C	gnomAD Exomes	PASS	NA	ENST00000264613.11	p.His122Arg	p.His122Arg	c.365A>G	missense_variant		NA	1	1613964	6.19593e+06	0	0	PASS		NA	25.1	0.95	0	0	6.36	0	1	0	75046	0	0	0	60008	0	0	0	29598	0	0	0	44842	0	0	0	64028	0
3-149212485-A-T	3	149212485		A	T	gnomAD Exomes	PASS	NA	ENST00000264613.11	p.His120Gln	p.His120Gln	c.360T>A	missense_variant		NA	1	1613998	6.19579e+07	0	0	PASS		NA	22.4	0.832	0	0	1.35	0	1	0	75044	0	0	0	60018	0	0	0	29596	0	0	0	44844	0	0	0	64038	0
3-149212504-G-A	3	149212504		G	A	gnomAD Exomes	PASS	NA	ENST00000264613.11	p.Ser114Phe	p.Ser114Phe	c.341C>T	missense_variant		NA	1	1613954	6.19596e+07	0	0	PASS		NA	26.6	0.865	0	-0.02	5.86	0.03	0.979	0	75014	0	0	0	60016	0	0	0	29596	0	0	0	44832	0	0	0	64026	0
3-149212505-A-G	3	149212505	rs1454524561	A	G	gnomAD Exomes	PASS	NA	ENST00000264613.11	p.Ser114Pro	p.Ser114Pro	c.340T>C	missense_variant		NA	1	1613952	6.19597e+06	0	0	PASS		NA	25.3	0.836	0	-0.03	2.24	0.02	0.908	0	75022	0	0	0	60014	0	0	0	29594	0	0	0	44836	0	0	0	64018	0
3-149212507-G-A	3	149212507	rs1378270514	G	A	gnomAD Exomes,gnomAD Genomes	PASS	PASS	ENST00000264613.11	p.Ala113Val	p.Ala113Val	c.338C>T	missense_variant	Uncertain significance	1008096	41	1613768	2.54064e+09	0	0	PASS	nfe	0.02474	27.5	0.858	0	-0.03	8.8	0	0.996	0	74880	0	0	0	59990	0	0	0	29596	0	0	1	44850	0	0	0	63998	0
3-149212508-C-A	3	149212508	rs1728181381	C	A	gnomAD Exomes	PASS	NA	ENST00000264613.11	p.Ala113Ser	p.Ala113Ser	c.337G>T	missense_variant		NA	2	1613900	1.23923e+08	0	0	PASS	nfe	2.8e-07	25.3	0.824	0.01	-0.04	8.9	0	0.995	0	75014	0	0	0	59996	0	0	0	29588	0	0	0	44828	0	0	0	64016	0
3-149212522-T-A	3	149212522		T	A	gnomAD Exomes	PASS	NA	ENST00000264613.11	p.His108Leu	p.His108Leu	c.323A>T	missense_variant		NA	2	1613942	1.2392e+08	0	0	PASS		NA	25.5	0.83	0	-0.02	4.72	0.01	0.987	0	75004	0	0	0	60006	0	0	0	29598	0	0	0	44842	0	0	0	64016	0
3-149212523-G-A	3	149212523	rs34386552	G	A	gnomAD Exomes,gnomAD Genomes	PASS	PASS	ENST00000264613.11	p.His108Tyr	p.His108Tyr	c.322C>T	missense_variant	Conflicting interpretations of pathogenicity	128843	686	1613870	0.000425065215909584	3	0	PASS	afr	0.00760032	26.5	0.825	0	-0.04	8.8	0.02	0.997	610	74986	3	0	36	59996	0	0	0	29596	0	0	0	44840	0	0	0	64000	0
3-149212538-C-G	3	149212538		C	G	gnomAD Exomes	PASS	NA	ENST00000264613.11	p.Asp103His	p.Asp103His	c.307G>C	missense_variant		NA	1	1613970	6.1959e+06	0	0	PASS		NA	26.1	0.955	0.02	-0.04	5.96	0	0.988	0	75004	0	0	0	60006	0	0	0	29594	0	0	0	44842	0	0	0	64010	0
3-149212540-C-A	3	149212540	rs1219515943	C	A	gnomAD Genomes	NA	PASS	ENST00000264613.11	p.Gly102Val	p.Gly102Val	c.305G>T	missense_variant		NA	1	1613860	6.19632e+07	0	0	PASS		NA	23.6	0.872	0.05	-0.13	3.57	0	0.961	1	74884	0	0	0	59994	0	0	0	29598	0	0	0	44850	0	0	0	64018	0
3-149212541-C-T	3	149212541		C	T	gnomAD Exomes	PASS	NA	ENST00000264613.11	p.Gly102Arg	p.Gly102Arg	c.304G>A	missense_variant		NA	1	1613988	6.19583e+07	0	0	PASS		NA	27.1	0.803	0.05	-0.13	8.9	0	0.945	0	75012	0	0	0	60016	0	0	0	29598	0	0	0	44838	0	0	0	64020	0
3-149212545-T-A	3	149212545	rs751078883	T	A	gnomAD Exomes	PASS	NA	ENST00000264613.11	p.Glu100Asp	p.Glu100Asp	c.300A>T	missense_variant		NA	4	1614062	2.47822e+08	0	0	PASS	sas	0.01425	24.6	0.81	0.02	0.01	2.03	0	0.999	0	75044	0	0	0	60022	0	0	0	29598	0	0	0	44840	0	0	0	64034	0
3-149212545-T-G	3	149212545	rs751078883	T	G	gnomAD Exomes	PASS	NA	ENST00000264613.11	p.Glu100Asp	p.Glu100Asp	c.300A>C	missense_variant		NA	1	1614062	6.19555e+07	0	0	PASS		NA	24.6	0.81	0	-0.02	2.03	0	0.999	0	75044	0	0	0	60022	0	0	0	29598	0	0	0	44840	0	0	0	64034	0
3-149212561-G-C	3	149212561		G	C	gnomAD Exomes	PASS	NA	ENST00000264613.11	p.Pro95Arg	p.Pro95Arg	c.284C>G	missense_variant		NA	1	1614000	6.19579e+07	0	0	PASS		NA	27.1	0.975	0	0	8.79	0	1	0	75014	0	0	0	60018	0	0	0	29598	0	0	0	44838	0	0	0	64018	0
3-149212564-C-T	3	149212564		C	T	gnomAD Exomes	PASS	NA	ENST00000264613.11	p.Gly94Asp	p.Gly94Asp	c.281G>A	missense_variant		NA	1	1613958	6.19595e+07	0	0	PASS		NA	25.8	0.983	0.01	0	8.9	0	1	0	75002	0	0	0	60004	0	0	0	29594	0	0	0	44830	0	0	0	64004	0
3-149212576-A-G	3	149212576	rs1728187767	A	G	gnomAD Exomes	PASS	NA	ENST00000264613.11	p.Leu90Pro	p.Leu90Pro	c.269T>C	missense_variant		NA	2	1614098	1.23908e+08	0	0	PASS	nfe	2.8e-07	25.8	0.975	0	0	6.33	0	1	0	75048	0	0	0	60026	0	0	0	29600	0	0	0	44842	0	0	0	64038	0
3-149212577-G-A	3	149212577		G	A	gnomAD Exomes	PASS	NA	ENST00000264613.11	p.Leu90Phe	p.Leu90Phe	c.268C>T	missense_variant		NA	1	1614026	6.19569e+07	0	0	PASS		NA	23	0.87	0.03	0.01	2.59	0	1	0	75030	0	0	0	60026	0	0	0	29598	0	0	0	44836	0	0	0	64028	0
3-149212578-C-G	3	149212578	rs1394623313	C	G	gnomAD Exomes	PASS	NA	ENST00000264613.11	p.Trp89Cys	p.Trp89Cys	c.267G>C	missense_variant		NA	6	1614002	3.71747e+08	0	0	PASS	sas	0.02104	25.6	0.864	0.01	0	8.9	0	0.999	0	75008	0	0	0	60012	0	0	0	29600	0	0	0	44838	0	0	0	64026	0
3-149212580-A-G	3	149212580		A	G	gnomAD Exomes	PASS	NA	ENST00000264613.11	p.Trp89Arg	p.Trp89Arg	c.265T>C	missense_variant		NA	1	1614048	6.1956e+07	0	0	PASS		NA	25.8	0.91	0	0	6.33	0	0.999	0	75054	0	0	0	60020	0	0	0	29600	0	0	0	44842	0	0	0	64024	0
3-149212585-G-A	3	149212585	rs200823208	G	A	gnomAD Exomes,gnomAD Genomes	PASS	PASS	ENST00000264613.11	p.Pro87Leu	p.Pro87Leu	c.260C>T	missense_variant	Uncertain significance	1470883	27	1613930	1.67294e+09	0	0	PASS	amr	0.01327	24.8	0.857	0	-0.03	8.79	0	0.994	2	75006	0	0	3	60018	0	0	0	29598	0	0	1	44846	0	0	2	63998	0
3-149212615-T-A	3	149212615	rs772333388	T	A	gnomAD Exomes	PASS	NA	ENST00000264613.11	p.Asp77Val	p.Asp77Val	c.230A>T	missense_variant		NA	1	1614092	6.19543e+07	0	0	PASS		NA	26.1	0.835	0	-0.05	6.36	0	0.867	0	75042	0	0	0	60028	0	0	0	29598	0	0	0	44854	0	0	0	64036	0
3-149212616-C-G	3	149212616	rs200683433	C	G	gnomAD Exomes,gnomAD Genomes	PASS	PASS	ENST00000264613.11	p.Asp77His	p.Asp77His	c.229G>C	missense_variant	Conflicting interpretations of pathogenicity	42050	106	1614038	6.56738e+09	0	0	PASS	sas	0.00051476	23.9	0.897	0	-0.1	3.61	0	0.898	0	75042	0	0	2	60014	0	0	0	29598	0	0	0	44844	0	0	0	64034	0
3-149212618-G-A	3	149212618	rs1035186423	G	A	gnomAD Exomes	PASS	NA	ENST00000264613.11	p.Thr76Ile	p.Thr76Ile	c.227C>T	missense_variant		NA	1	1614020	6.19571e+07	0	0	PASS		NA	23.2	0.874	0	-0.05	7.03	0.01	0.113	0	75040	0	0	0	60016	0	0	0	29598	0	0	0	44840	0	0	0	64012	0
3-149212619-T-C	3	149212619	rs747508579	T	C	gnomAD Exomes,gnomAD Genomes	PASS	PASS	ENST00000264613.11	p.Thr76Ala	p.Thr76Ala	c.226A>G	missense_variant		NA	2	1613954	1.23919e+08	0	0	PASS	nfe	2.8e-07	23.2	0.8	0.06	0.04	2.98	0.02	0.01	0	74936	0	0	0	60000	0	0	0	29598	0	0	0	44856	0	0	0	64030	0
3-149212619-T-G	3	149212619		T	G	gnomAD Exomes	PASS	NA	ENST00000264613.11	p.Thr76Pro	p.Thr76Pro	c.226A>C	missense_variant		NA	1	1614072	6.19551e+07	0	0	PASS		NA	25.3	0.932	0.02	0	2.98	0	0.724	0	75058	0	0	1	60020	0	0	0	29598	0	0	0	44844	0	0	0	64030	0
3-149212622-A-C	3	149212622		A	C	gnomAD Exomes	PASS	NA	ENST00000264613.11	p.Tyr75Asp	p.Tyr75Asp	c.223T>G	missense_variant		NA	1	1614056	6.19557e+07	0	0	PASS		NA	26.1	0.918	0.02	0	6.33	0	0.984	0	75058	0	0	0	60018	0	0	0	29596	0	0	0	44848	0	0	0	64030	0
3-149212624-T-C	3	149212624	rs1251610447	T	C	gnomAD Genomes	NA	PASS	ENST00000264613.11	p.Gln74Arg	p.Gln74Arg	c.221A>G	missense_variant		NA	1	1613916	6.19611e+07	0	0	PASS		NA	27.2	0.773	0.18	0.16	3.73	0.01	0.856	0	74928	0	0	0	59996	0	0	0	29596	0	0	0	44864	0	0	0	64038	0
3-149212630-T-C	3	149212630	rs1458844291	T	C	gnomAD Exomes,gnomAD Genomes	PASS	PASS	ENST00000264613.11	p.Tyr72Cys	p.Tyr72Cys	c.215A>G	missense_variant		NA	3	1613890	1.85886e+08	0	0	PASS	nfe	6.8e-07	25.8	0.899	0.01	-0.01	6.36	0	0.997	0	74918	0	0	0	59994	0	0	0	29602	0	0	0	44860	0	0	0	64042	0
3-149212637-C-G	3	149212637		C	G	gnomAD Exomes	PASS	NA	ENST00000264613.11	p.Ala70Pro	p.Ala70Pro	c.208G>C	missense_variant		NA	1	1613804	6.19654e+07	0	0	PASS		NA	25.8	0.888	0	-0.01	8.9	0	0.998	0	74978	0	0	0	59988	0	0	0	29596	0	0	0	44838	0	0	0	64010	0
3-149212645-T-C	3	149212645	rs141532762	T	C	gnomAD Genomes	NA	PASS	ENST00000264613.11	p.Tyr67Cys	p.Tyr67Cys	c.200A>G	missense_variant		NA	2	1613774	1.23933e+08	0	0	PASS	afr	4.43e-06	31	0.923	0.32	0.36	6.36	NA	NA	2	74904	0	0	0	59964	0	0	0	29598	0	0	0	44848	0	0	0	64024	0
3-149212646-A-G	3	149212646	rs201599525	A	G	gnomAD Exomes,gnomAD Genomes	PASS	PASS	ENST00000264613.11	p.Tyr67His	p.Tyr67His	c.199T>C	missense_variant	Uncertain significance	903438	48	1613762	2.97442e+09	0	0	PASS	nfe	0.01724	27.6	0.916	0	0.01	6.33	0	1	0	74910	0	0	0	59976	0	0	0	29598	0	0	2	44852	0	0	4	64016	0
3-149212654-C-T	3	149212654		C	T	gnomAD Exomes	PASS	NA	ENST00000264613.11	p.Gly64Glu	p.Gly64Glu	c.191G>A	missense_variant		NA	2	1613774	1.23933e+08	0	0	PASS	nfe	2.8e-07	25.9	0.889	0	0	8.9	0	1	0	74996	0	0	0	59976	0	0	0	29598	0	0	0	44830	0	0	0	64000	0
3-149212654-C-A	3	149212654		C	A	gnomAD Exomes	PASS	NA	ENST00000264613.11	p.Gly64Val	p.Gly64Val	c.191G>T	missense_variant		NA	1	1613774	6.19665e+07	0	0	PASS		NA	26	0.882	0.03	0.04	8.9	0	1	0	74996	0	0	0	59976	0	0	0	29598	0	0	0	44830	0	0	0	64000	0
3-149212655-C-A	3	149212655		C	A	gnomAD Exomes	PASS	NA	ENST00000264613.11	p.Gly64Trp	p.Gly64Trp	c.190G>T	missense_variant		NA	1	1613778	6.19664e+06	0	0	PASS		NA	27.9	0.888	0	0	8.9	0	1	0	75008	0	0	0	59994	0	0	0	29592	0	0	1	44834	0	0	0	63990	0
3-149212657-A-G	3	149212657	rs759185877	A	G	gnomAD Exomes,gnomAD Genomes	PASS	PASS	ENST00000264613.11	p.Ile63Thr	p.Ile63Thr	c.188T>C	missense_variant	Conflicting interpretations of pathogenicity	1503773	14	1613868	8.67481e+08	0	0	PASS	nfe	5.42e-06	27	0.897	0	0	6.33	0	1	0	75014	0	0	0	59996	0	0	0	29602	0	0	0	44842	0	0	0	64002	0
3-149212660-C-T	3	149212660	rs1168085627	C	T	gnomAD Exomes,gnomAD Genomes	PASS	PASS	ENST00000264613.11	p.Arg62Lys	p.Arg62Lys	c.185G>A	missense_variant		NA	2	1613682	1.2394e+08	0	0	PASS	sas	3.65e-06	26	0.791	0	0	5.97	0.01	0.99	0	74890	0	0	0	59978	0	0	0	29594	0	0	0	44852	0	0	0	63968	0
3-149212681-T-C	3	149212681	rs756029950	T	C	gnomAD Exomes,gnomAD Genomes	PASS	PASS	ENST00000264613.11	p.Tyr55Cys	p.Tyr55Cys	c.164A>G	missense_variant	Uncertain significance	343788	18	1613810	1.11537e+09	0	0	PASS	eas	0.0002233	28.7	0.782	0	-0.01	6.36	0	0.996	0	75030	0	0	0	60024	0	0	0	29596	0	0	16	44840	0	0	0	63906	0
3-149212682-A-G	3	149212682		A	G	gnomAD Exomes	PASS	NA	ENST00000264613.11	p.Tyr55His	p.Tyr55His	c.163T>C	missense_variant		NA	1	1613812	6.19651e+07	0	0	PASS		NA	28.8	0.775	0	0	6.33	0.01	0.996	0	75044	0	0	0	60028	0	0	0	29598	0	0	0	44844	0	0	0	63896	0
3-149221650-T-A	3	149221650	rs758712586	T	A	gnomAD Exomes,gnomAD Genomes	PASS	PASS	ENST00000264613.11	p.Asp48Val	p.Asp48Val	c.143A>T	missense_variant		NA	10	1612026	6.20337e+08	0	0	PASS	nfe	3.59e-06	26.2	0.807	0	-0.02	3.72	0	0.55	0	74852	0	0	0	59756	0	0	0	29550	0	0	0	44840	0	0	1	63998	0
3-149221650-T-C	3	149221650		T	C	gnomAD Exomes	PASS	NA	ENST00000264613.11	p.Asp48Gly	p.Asp48Gly	c.143A>G	missense_variant		NA	1	1612144	6.20292e+07	0	0	PASS		NA	24.1	0.783	0.02	0.01	3.72	0.03	0.054	1	74974	0	0	0	59776	0	0	0	29550	0	0	0	44828	0	0	0	63998	0
3-149221686-G-T	3	149221686		G	T	gnomAD Exomes	PASS	NA	ENST00000264613.11	p.Ala36Asp	p.Ala36Asp	c.107C>A	missense_variant		NA	1	1613094	6.19927e+07	0	0	PASS		NA	24.4	0.803	0	0	3.52	0	0.97	0	74990	0	0	0	59920	0	0	0	29580	0	0	0	44846	0	0	0	64010	0
3-149221689-T-G	3	149221689	rs771715042	T	G	gnomAD Exomes	PASS	NA	ENST00000264613.11	p.Tyr35Ser	p.Tyr35Ser	c.104A>C	missense_variant		NA	1	1613302	6.19847e+07	0	0	PASS		NA	25.6	0.962	0	0.01	6.35	0	1	0	75036	0	0	0	59920	0	0	0	29580	0	0	0	44848	0	0	0	64024	0
3-149221704-T-C	3	149221704		T	C	gnomAD Exomes	PASS	NA	ENST00000264613.11	p.Glu30Gly	p.Glu30Gly	c.89A>G	missense_variant		NA	1	1613288	6.19852e+07	0	0	PASS		NA	28.8	0.842	0.01	0.01	6.35	0	1	0	75016	0	0	0	59930	0	0	0	29588	0	0	0	44850	0	0	0	64030	0
3-149221710-A-C	3	149221710	rs768274983	A	C	gnomAD Exomes	PASS	NA	ENST00000264613.11	p.Ile28Ser	p.Ile28Ser	c.83T>G	missense_variant		NA	2	1613280	1.23971e+08	0	0	PASS	nfe	2.8e-07	29.4	0.956	0	0.01	6.33	0	0.995	0	75010	0	0	0	59918	0	0	0	29590	0	0	0	44842	0	0	0	64034	0
3-149221713-C-T	3	149221713		C	T	gnomAD Exomes	PASS	NA	ENST00000264613.11	p.Gly27Glu	p.Gly27Glu	c.80G>A	missense_variant		NA	1	1610124	6.2107e+07	0	0	PASS		NA	26	0.853	0	0.03	7.06	0	0.992	0	74880	0	0	0	59844	0	0	0	29482	0	0	0	44608	0	0	0	63394	0
3-149221716-A-G	3	149221716	rs1728821865	A	G	gnomAD Exomes	PASS	NA	ENST00000264613.11	p.Ile26Thr	p.Ile26Thr	c.77T>C	missense_variant		NA	1	1613336	6.19834e+07	0	0	PASS		NA	27.6	0.919	0.02	0.01	6.33	0	0.95	0	75006	0	0	0	59928	0	0	0	29586	0	0	0	44848	0	0	0	64030	0
3-149221723-A-G	3	149221723	rs1290872675	A	G	gnomAD Exomes,gnomAD Genomes	PASS	PASS	ENST00000264613.11	p.Tyr24His	p.Tyr24His	c.70T>C	missense_variant		NA	5	1613320	3.0992e+08	0	0	PASS	nfe	6.8e-07	27.7	0.87	0.04	0.02	6.33	0.05	0.87	1	74914	0	0	0	59934	0	0	0	29596	0	0	0	44860	0	0	0	64026	0
3-149178489-ATGT-A	3	149178489	rs1725560989	ATGT	A	gnomAD Exomes	PASS	NA	ENST00000264613.11	p.Asn934del	p.Asn934del	c.2801_2803del	inframe_deletion		NA	1	1613658	6.1971e+07	0	0	PASS		NA	19.8	NA	0	-0.01	6.33	NA	NA	0	75010	0	0	0	60012	0	0	0	29598	0	0	0	44864	0	0	0	64022	0
3-149179593-ATACAAGCAGAATCCTCTG-A	3	149179593		ATACAAGCAGAATCCTCTG	A	gnomAD Exomes	PASS	NA	ENST00000264613.11	p.Thr869_Cys874del	p.Thr869_Cys874del	c.2606_2623del	inframe_deletion		NA	1	1613946	6.19599e+07	0	0	PASS		NA	19.1	NA	0.16	-0.24	6.33	NA	NA	0	75044	0	0	0	60006	0	0	0	29600	0	0	0	44848	0	0	0	63996	0
3-149183481-GTTC-G	3	149183481	rs1482869210	GTTC	G	gnomAD Exomes,gnomAD Genomes	PASS	PASS	ENST00000264613.11	p.Glu803del	p.Glu803del	c.2407_2409del	inframe_deletion	Uncertain significance	1386844	9	1611162	5.58603e+08	0	0	PASS	eas	7.4e-06	18	NA	0.01	-0.04	7	NA	NA	0	74746	0	0	2	59972	0	0	1	29590	0	0	2	44804	0	0	0	63626	0
3-149186588-TCTC-T	3	149186588		TCTC	T	gnomAD Exomes	PASS	NA	ENST00000264613.11	p.Gly669del	p.Gly669del	c.2006_2008del	inframe_deletion		NA	10	1614134	6.19527e+08	0	0	PASS	nfe	4.29e-06	13.9	NA	0	-0.08	2.96	NA	NA	0	75018	0	0	0	60014	0	0	0	29602	0	0	0	44888	0	0	0	64030	0
3-149186633-ACATCGG-A	3	149186633	rs759315393	ACATCGG	A	gnomAD Exomes	PASS	NA	ENST00000264613.11	p.Ala653_Asp654del	p.Ala653_Asp654del	c.1958_1963del	inframe_deletion	Uncertain significance	2061890	9	1614182	5.57558e+08	0	0	PASS	nfe	2.92e-06	20.1	NA	0.93	0.76	6.31	NA	NA	0	75046	0	0	0	60022	0	0	0	29604	0	0	0	44886	0	0	0	64026	0
3-149186635-ATCGGCC-A	3	149186635	rs767304704	ATCGGCC	A	gnomAD Genomes	NA	PASS	ENST00000264613.11	p.Glu652_Ala653del	p.Glu652_Ala653del	c.1956_1961del	inframe_deletion		NA	2	1614068	1.23911e+08	0	0	PASS	afr	4.43e-06	20.2	NA	0.03	0.07	-1.01	NA	NA	2	74926	0	0	0	60012	0	0	0	29606	0	0	0	44900	0	0	0	64036	0
3-149188126-ATAT-A	3	149188126		ATAT	A	gnomAD Exomes	PASS	NA	ENST00000264613.11	p.Asn596del	p.Asn596del	c.1787_1789del	inframe_deletion		NA	4	1612868	2.48005e+08	0	0	PASS	nfe	6.8e-07	18.7	NA	0.05	0.03	6.33	NA	NA	1	75028	0	0	0	60004	0	0	0	29590	0	0	0	44806	0	0	0	63758	0
3-149207521-TCAA-T	3	149207521		TCAA	T	gnomAD Exomes	PASS	NA	ENST00000264613.11	p.Val292del	p.Val292del	c.875_877del	inframe_deletion		NA	1	1614026	6.19569e+07	0	0	PASS		NA	18.1	NA	0.01	0.01	6.36	NA	NA	0	75056	0	0	0	60014	0	0	0	29602	0	0	0	44880	0	0	0	64032	0
3-149209285-ATGT-A	3	149209285		ATGT	A	gnomAD Exomes	PASS	NA	ENST00000264613.11	p.Asn235del	p.Asn235del	c.704_706del	inframe_deletion		NA	1	1613784	6.19662e+06	0	0	PASS		NA	19.9	NA	0	-0.03	6.31	NA	NA	0	75030	0	0	0	60006	0	0	0	29590	0	0	0	44830	0	0	0	64022	0
3-149209297-A-AGGT	3	149209297		A	AGGT	gnomAD Exomes	PASS	NA	ENST00000264613.11	p.Tyr231_Leu232insHis	p.Tyr231_Leu232insHis	c.692_694dup	inframe_insertion		NA	1	1613802	6.19655e+07	0	0	PASS		NA	19.3	NA	0	0.02	6.31	NA	NA	0	75038	0	0	0	60014	0	0	0	29590	0	0	0	44832	0	0	0	64034	0
3-149209331-ACAT-A	3	149209331		ACAT	A	gnomAD Exomes	PASS	NA	ENST00000264613.11	p.Met220del	p.Met220del	c.658_660del	inframe_deletion		NA	1	1613690	6.19698e+07	0	0	PASS		NA	21	NA	0.19	0.1	6.31	NA	NA	0	75022	0	0	0	60002	0	0	0	29592	0	0	0	44826	0	0	0	64014	0
3-149209358-GTTTTTC-G	3	149209358		GTTTTTC	G	gnomAD Exomes	PASS	NA	ENST00000264613.11	p.Glu210_Lys211del	p.Glu210_Lys211del	c.628_633del	inframe_deletion		NA	1	1613254	6.19865e+07	0	0	PASS		NA	16.9	NA	0.07	0.02	0.155	NA	NA	0	74932	0	0	0	59954	0	0	0	29584	0	0	0	44822	0	0	0	63946	0
3-149210262-TCTC-T	3	149210262	rs770724751	TCTC	T	gnomAD Exomes,gnomAD Genomes	PASS	PASS	ENST00000264613.11	p.Gly170del	p.Gly170del	c.509_511del	inframe_deletion		NA	29	1613954	1.79683e+09	0	0	PASS	nfe	0.01567	16.1	NA	0	-0.01	6.36	NA	NA	0	74920	0	0	0	59990	0	0	0	29596	0	0	0	44882	0	0	0	64042	0
3-149210278-TTTGTTC-T	3	149210278		TTTGTTC	T	gnomAD Exomes	PASS	NA	ENST00000264613.11	p.Glu164_Gln165del	p.Glu164_Gln165del	c.490_495del	inframe_deletion		NA	1	1614104	6.19539e+07	0	0	PASS		NA	17.8	NA	0	-0.03	1.18	NA	NA	0	75052	0	0	0	60016	0	0	0	29598	0	0	0	44878	0	0	0	64038	0
3-149210358-GTGT-G	3	149210358		GTGT	G	gnomAD Exomes	PASS	NA	ENST00000264613.11	p.Asn138del	p.Asn138del	c.413_415del	inframe_deletion		NA	1	1613976	6.19588e+07	0	0	PASS		NA	21.5	NA	0	-0.03	5.86	NA	NA	0	75022	0	0	0	60022	0	0	0	29602	0	0	0	44876	0	0	0	64026	0
3-149212485-A-ATGAAAGGTG	3	149212485		A	ATGAAAGGTG	gnomAD Exomes	PASS	NA	ENST00000264613.11	p.Thr118_His120dup	p.Thr118_His120dup	c.351_359dup	inframe_insertion		NA	1	1613998	6.19579e+07	0	0	PASS		NA	19	NA	0.07	-0.1	1.35	NA	NA	0	75044	0	0	0	60018	0	0	0	29596	0	0	0	44844	0	0	0	64038	0
3-149221790-C-A	3	149221790	rs1728830455	C	A	gnomAD Exomes	PASS	NA	ENST00000264613.11	p.Met1?	p.Met1?	c.3G>T	start_lost		NA	1	1613164	6.199e+07	0	0	PASS		NA	24.6	0.822	0.09	0.03	8.89	0.01	0.942	0	75020	0	0	0	59966	0	0	0	29566	0	0	0	44786	0	0	0	63936	0
[truncated: 22 more columns]

## Sheet: 4_Structural_variants_LoF
Variant ID	Consequence	Class	Position	Size	Allele Count	Allele Number	Allele Frequency	Homozygote Count
DEL_CHR3_10A068F9	loss of function	deletion	149181975-149195537	13562	1	126092	0.000008	0
DEL_CHR3_58169FF1	loss of function	deletion	149221380-149223989	2609	2	126090	0.000016	0
DEL_CHR3_88882FDE	loss of function	deletion	149108152-149204908	96756	1	126092	0.000008	0
DEL_CHR3_FCF3C020	loss of function	deletion	149137977-149417962	279985	1	126092	0.000008	0
